# Supplementary material for: Cultural adaptation of mental health first aid guidelines for depression for Sri Lanka: a Delphi expert consensus study
Source: BMC Psychiatry. 2021 Nov 20;21:585. doi: 10.1186/s12888-021-03598-0 (PMC8606054; doi:10.1186/s12888-021-03598-0)
Supplement: Supplementary file 1 — Additional file 1. [file 12888_2021_3598_MOESM1_ESM.xlsx]

## Sheet: Final guidelines
			Professionals	Consumers
	Section 1: How do I know if someone is experiencing Depression-Learning about depression
1	The first aider should know the following:	ප්‍රථමාධාරකරු පහත දේ දැනගත යුතුය
1a	Signs and symptoms of depression	විශාදයෙදී ඇතිවන රෝග ලක්ෂණ සහ රෝග සංඥා	1	1
1b	Risk factors for depression	විශාදයට තුඩුදෙන අවදානම් සාධක	0.977528	0.894737
2	The first aider should be aware that the experience of depression can vary in severity, e.g. from feeling irritable to feeling suicidal	විශාදයෙදී ඇතිවන අත්දැකීම් ඒවායේ උග්‍ර භාවය අතින් විවිධ මට්ටම් වල පැවතිය හැකි බව ප්‍රථමාධාරකරු විසින් දැන සිටිය යුතුය.උදා: නොරුස්සන ස්වභාවයක සිට සියදිවි හානි කරගැනීමේ සිතිවිලි ඇතිවීමේ මට්ටමක් දක්වා	0.978261	0.904762
3	The first aider should be aware that each individual is different and not everyone who is experiencing depression will show the typical signs or symptoms of depression	සෑම පුද්ගලයකුම එකිනෙකාට වෙනස් බවත් විෂාදය අත්විඳින සියලුදනාම විෂාදයේ ලාක්ෂණික රෝග ලක්ෂණ හා රෝග සංඥා නොපෙන්වන බවත් ප්‍රථමාධාරකරු විසින් දැන සිටිය යුතුය.	0.98913	1
4	The first aider should be aware that some people who have recovered from depression may have a relapse of their symptoms	විශාද රෝගී තත්වයෙන් සුවය ලැබූ සමහර යට නැවත වරක් විශාදයේ රෝග ලක්ෂණ ඇතිවිය හැකි බව ප්‍රථමාධාරකරු විසින් දැන සිටිය යුතුය.	0.98913	1
5	Even if the person has had a previous episode of depression, the first aider should not assume they will know how to manage the current episode	දැනට විශාදයෙන් පෙලෙන පුද්ගලයකු, මින් පෙර අවස්ථාවකදීත් විශාදය ඇතිවී තිබුණු අයෙක් වුවත්, එම හේතුවෙන්, එම පුද්ගයා හට වර්තමාන විශාද රෝගී තත්වය කළමනාකරණය කරගැනීමට හෝ ඊට සාර්ථකව මුහුණ දීමට හැකියාවක් ඇතැයි ප්‍රථමාධාරකරු විසින් උපකල්පනය නොකළ යුතුය.	0.901099	0.904762
6	The first aider should learn more about depression by:	විශාදය පිළිබඳව ප්‍රථමාධාරකරු විසින් උගත යුතුය දේ :
6a	Reading about or listening to other people's experiences of depression	විශාදය පිළිබඳව අන් අයගේ අත්දැකීම් කියවීමෙන් හෝ ඒවාට සවන්දීමෙන් හෝ	0.967391	1
6b	Reading reputable information websites or books	පිළිගත් පොත පත හෝ වෙබ් අඩවි මගින් හෝ		පිළිගත් පොත පත හෝ වෙබ් අඩවි මගින් හෝ
	If the first aider notices signs or symptoms of depression	යම් අයකු තුල විශාදයේ රෝග ලක්ෂණ හෝ රෝග සංඥා ප්‍රථමාධාරකරු විසින් නිරීක්ෂණය කළහොත්:
7	The first aider should not ignore any signs or symptoms of depression that they have noticed or assume that they will just go away.	යම් කෙනෙකු තුල විශාදයේ රෝග ලක්ෂණ හෝ රෝග සංඥා නිරීක්ෂණය කළහොත් ඒවා නොසලකා හැරීම හෝ ඒවා ඉබේම පහවී යනු ඇතැයි උපකල්පනය කිරීම ප්‍රථමාධාරකරු විසින් නොකළ යුතුය.	0.989011	0.894737
10	The first aider should know that many people who experience depression may also be affected by other mental health problems like anxiety or substance use problems.	විශාදයෙන් පෙලෙන බොහෝ අය, කාංසාව හෝ මත්ද්‍රව්‍ය වලට ඇබ්බැහි වීමෙන් ඇතිවන ගැටළු වැනි අනෙකුත් මානසික රෝගී තත්වයන්ගෙන්ද පීඩා විඳිය හැකි බව ප්‍රථමාධාරකරු විසින් දැන සිටිය යුතුය.	0.978022	1
11	The first aider should not lie or make excuses for the person’s behaviour as this may delay them getting assistance.	ඒ සඳහා උපකාර ලබාමේ ප්‍රමාදයකට හේතුවිය හැකි නිසා, යමකුගේ හැසිරීම පිළිබදව අසත්‍යය ප්‍රකාශ කිරීම හෝ ඒ පිළිබද නිදහසට කරුණු දැක්වීම හෝ ප්‍රථමාධාරකරු විසින් නොකළ යුතුය.	0.868132	0.826087
12	If the first aider notices changes in the mood, behaviour or daily functioning of someone they know, they should approach the person about their concerns	තමා දන්නා යම් අයකුගේ මනොභාවයේ හෝ හැසිරීමේ හෝ එදිනෙදා කටයුතු කරන අකාරයේ යම් වෙනසක් නිරීක්ෂණය කළහොත් ප්‍රථමාධාර කරු එම පුද්ගලයා පිළිබඳව ඇති සැලකිලිමත් භාවයක් දක්වමින් එම පුද්ගලයා වෙත එළඹිය යුතුය.	0.989011	0.956522
	Preparing for the conversation	එම පුද්ගලයා සමග දෙබසක් ඇරඹීම සඳහා සූදානම් වීම
13	The first aider should choose a suitable time when both the first aider and the person have the time to talk.	එම පුද්ගයා හා ප්‍රථමාධාරකරු යන දෙදෙනාටම කතා කිරීමට ඉඩ ප්‍රස්තාව ඇති සුදුසු වෙලාවක් ප්‍රථමාධාරකරු විසින් තෝරාගත යුතුය.	0.978261	1
14	The first aider should choose a place to talk that is private.	පෞද්ගලිකත්වය රැකෙන පරිදි කතා කල හැකි සුදුසු ස්ථානයක් ප්‍රථමාධාරකරු විසින් තෝරාගත යුතුය.	1	0.956522
15	The first aider should choose a place to talk where both they and the person feel comfortable.	කතා කිරීම සඳහා, එම පුද්ගලයා සහ ප්‍රථමාධාරකරු යන දෙදෙනාගේම සිතට පහසුව දනවනසුළු ස්ථානයක් ප්‍රථමාධාරකරු විසින් තෝරා ගත යුතුය.	0.956522	1
16	The first aider should consider whether they are the best person to approach the person or whether somebody else might be more appropriate.	එම පුද්ගලයා වෙත එළඹීම සඳහා වඩාත්ම සුදුසු පුද්ගලයා තමා ද එසේත් නැත්නම් වෙනත් අයකු ද යන්න ප්‍රථමාධාරකරු විසින් සලකා බැලිය යුතුය.	0.89011	1
	Having a conversation	එම පුද්ගලයා සමග කතාබහක් ආරම්භ කිරීම
17	If the first aider thinks someone may be depressed, they should try to spend time with the person and gently bring up their concerns with them, e.g. mention that the person seems down today.	යම් පුද්ගලයකු තුල විශාද තත්වයක් ඇතැයි ප්‍රථමාධාරකරු සිතන්නේ නම් එම පුද්ගලයා සමග සමීපව කාලය ගතකරමින්, තමා තුල එම පුද්ගලයාගේ ස්වභාවය පිළිබඳව ඇති සැලකිලිමත් භාවය සියුම් ලෙස ගෙනහැර දැක්විය යුතුය. උදා: “ඔබ අද ටිකක් මානසික වැටිලා ඉන්න බවක් මට හිතෙනවා” වැනි යමක් පැවසීමෙන්.	0.836957	1
18	The first aider should be open to any opportunity that presents itself to talk about their concerns with the person.	එම පුද්ගලයා සමග සංවාදයකට එළඹීමට ඇති ඕනෑම අවස්ථාවකින් ප්‍රයෝජනය ගැනීම සඳහා ප්‍රථමාධාර කරු විවෘත විය යුතුය.	0.923077	1
19	The first aider should know that allowing the person to talk about how they are feeling can help them feel better, not worse	තමාට ඇතිවන හැගීම් පිළිබඳව කතා කිරීමට ඉඩ දීම තුලින් එම පුද්ගයාගේ සිතට සැනසීමක් ඇතිවන් අතර නොසැනසීමක් ඇති නොවන බව ප්‍රථමාධාර කරු දැන සිටිය යුතුය.	0.945055	1
20	If the first aider is worried about someone who may be depressed, they should:	විශාදයෙන් පෙලෙන්නේ යයි සිතිය හැකි යම් අයකු පිළිබඳව ප්‍රථමාධාර කරු හට සිතෙහි වද වීමක් දැනේනම්, ප්‍රථමාධාර කරු විසින්:
20a	Tell the person that they care and want to help	තමා එම පුද්ගලයා පිළිබඳව සැලකිලිමත් වන බවත් ඔහුට/ඇයට උපකාර කිරීමට කැමති බවත් එම පුද්ගලයාට පැවසිය යුතුය.	0.978022	1
20b	Tell the person about the specific changes that they have noticed in a supportive and sensitive manner	තමා එම පුද්ගලයා තුල නිරීක්ෂණය කල විශේෂිත වෙනස්කම් මොනවාදැයි සංවේදී හා සහයෝගාත්මක ආකාරයෙන් එම පුද්ගලයාට පැවසිය යුතුය.	0.909091	0.956522
20c	Let the person choose when to open up	තමා තුල ඇති හැගීම් ප්‍රකාශ කිරීමට සූදානම් කුමන විටකදීද යන්න තීරණය කිරීමේ අවස්ථාව එම පුද්ගලයාට ලබා දිය යුතුය.	0.94382	1
21	The first aider should ask the person if they are willing to talk to the first aider, or if they would rather speak to someone else.	එම පුද්ගලයා කථා කිරීමට වඩාත් කැමති ප්‍රථමාධාරකරු සමගද, නැතහොත් වෙනත් පුද්ගලයකු සමගද යන්න ප්‍රථමාධාරකරු විසින් එම පුද්ගලයාගෙන් ඇසිය යුතුය.	0.824176	1
22	If the person says that they are feeling sad or down, the first aider should ask them how long they have been feeling that way.	තමා මානසික වැටී ඇති බව හෝ තමාට කනස්සලු ස්වභාවයක් දැනෙන බව එම පුද්ගලයා ප්‍රකාශ කළහොත්, එසේ දන්නේනේ කොපමණ කලක සිට දැයි ප්‍රථමාධාරකරු විසින් එම පුද්ගලයාගෙන් ඇසිය යුතුය.	0.978022	1
23	The first aider should respect the person's interpretation of their signs and symptoms.	තමා තුල ඇති රෝග ලක්ෂණ හෝ රෝග සංඥා පිළිබඳව එම පුද්ගලයාගේ අර්ථකථනයට ප්‍රථමාධාරකරු ගරු කල යුතුය.	1	1
25	The first aider should not assume that the person knows nothing about depression.	එම පුද්ගලයා විශාදය පිළිබඳව කිසිවක් නොදන්නේ යයි ප්‍රථමාධාරකරු විසින් උපකල්පනය නොකළ යුතුය.	0.802198	0.956522
26	The first aider should prepare for the full range of reactions (e.g. relief, indifference, anger) when they approach the person about their depression.	යම් පුද්ගලයකුගේ විශාදය සම්බන්ධයෙන් ඔහු වෙත එළැඹි විට එම පුද්ගලයාගෙන් ලැබෙන ඕනෑම විදියේ ප්‍රතිචාරයක් (සහනයක්, උදාසීන ස්වභාවයක්, කෝපයක්) සඳහා ප්‍රථමාධාරකරු සූදානම් විය යුතුය.	0.978261	1
27	If the person doesn’t feel comfortable talking to the first aider, they should encourage the person to discuss how they are feeling with someone else.	ප්‍රථමාධාරකරු සමග කතා කිරීමට එම පුද්ගලයාට යම් අපහසුතාවයක් දැනේ නම් තමාගේ සිතට දැනෙන හැගීම් පිළිබඳව වෙනත් පුද්ගලයකු සමග සාකච්ඡා කිරීමට ප්‍රථමාධාරකරු විසින් එම පුද්ගලයා උනන්දු කල යුතුය.	0.956522	1
	Giving the person information	එම පුද්ගලයා හට තොරතුරු ලබාදීම
28	The first aider should know sources of good quality information for the person.	එම පුද්ගලයා හට ගුණාත්මක භාවයෙන් යුතු තොරතුරු ලබාදීම සඳහා ඇති මූලාශ්‍රයන් මොනවාදැයි ප්‍රථමාධාරකරු දැන සිටිය යුතුය.	0.967391	1
29	If the first aider gives the person information about depression, they should try to ensure that the resources are accurate and appropriate to the person’s situation.	ප්‍රථමාධාරකරු විසින් එම පුද්ගලයා හට විශාදය පිලිබඳ තොරතුරු ලබා දෙන්නේනම් එම තොරතුරු ලබාගන්නා මූලාශ්‍රයන් නිරවද්‍ය හා එම පුද්ගලයා පත්ව සිටින තත්වයට ගැලපෙන ඒවා බව ප්‍රථමාධාරකරු විසින් සහතික කල යුතුය.	0.902174	1
30	Before offering information to the person, the first aider should consider the person's literacy and ability to understand the information	එම පුද්ගයා හට තොරතුරු සැපයීමට පෙර, ඔහුගේ/ඇයගේ සාක්ෂරතාවය හා එම තොරතුරු අවබෝධ කරගැනීමේ හැකියාව පිළිබඳව ප්‍රථමාධාරකරු විසින් සලකිලිල්ලට ගත යතුය.	0.978261	1
31	The first aider should not overwhelm the person with too much information or too many resources.	ප්‍රථමාධාරුකරු විසින් එම පුද්ගලයා හට තොරතුරු හෝ තොරතුරු මූලාශ්‍ර දරාගැනීමට නොහැකි තරමේ ඕනාවට වඩා විශාල ප්‍රමාණයක් ලබාදීමෙන් වැළකිය යුතුය.	0.945652	0.73913
	Section 2: How can I be supportive	3 වන කොටස : මා උපකාරශීලී වන්නේ කෙසේද ?
	Treat the person with respect and dignity	එම පුද්ගලයාගේ ආත්ම ගරුත්වය රැකෙන පරිදි ගෞරවයෙන් යුක්තව සලකන්න
32	The first aider should know that each person's situation and needs are unique.	සෑම පුද්ගලයකුගේම තමන් පත්ව සිටින තත්වය හා අවශ්‍යතාවයන් එකිනෙකාට සුවිශේෂී වූ ඒවා බව ප්‍රථමාධාරකරු දැන සිටිය යුතුය.	0.98913	0.782609
33	The first aider should respect the person's autonomy while considering the extent to which the person is able to make decisions for themselves and whether the person is at risk of harming themselves or others.	ප්‍රථමාධාරකරු විසින්, එම පුද්ගයාහට ස්වයං තීරණ ගැනීමට ඇති හැකියාව පිළිබඳව හා එම පුද්ගලයා විසින් තමාටම හෝ අන් යට හානි පැමිණවීමේ අවධානමක් ඇත්ද යන්න පිළිබඳව සැලකිලිමත් වන අතරම එම පුද්ගලයාගේ ස්වාධීනත්වයට ගරු කල යුතුය.	0.98913	0.869565
34	The first aider should keep private any discussions they have with the person unless they are concerned that the person may harm themselves or others.	එම පුද්ගලයා විසින් තමාටම හෝ අන් යට හානි කිරීමේ හැකියාවක් ඇති අවස්තාවකදී හැරුණු කොට එම පුද්ගලයා හා පැවති සාකච්ඡා වලට අදාළ තොරතුරු ප්‍රථමාධාරකරු විසින් රහසිගතව තබා ගත යුතුය.	0.956044	0.913043
35	The first aider should respect the person’s feelings, personal values and experiences as valid, even if they are different from their own, or they disagree with them.	එම පුද්ගලයාගේ හැගීම්, පෞද්ගලික සාරධර්ම/පුරුෂාර්ථ (personal values) හා අත්දැකීම් තමාගේ ඒවාට වඩා වෙනස් වූ හෝ තමා ඒවා පිලි නොගන්නා අවස්ථාවන්හීදී පවා ප්‍රථමාධාරකරු ඒවාට ගරු කල යුතුය.	0.978022	1
	Do not blame the person	එම පුද්ගලයා හට වරද පටවන්නට හෝ දොස් පවරන්නට එපා
36	The first aider should know that depression is a medical illness and it is not the person's fault that they are experiencing depression.	විශාදය වනු රෝගී තත්වයක් බවත් විශාදයට පත්වීම එම පුද්ගලයාගේ වරදින් සිදු වූවක් නොවන බවත් ප්‍රථමාධාරකරු විසින් දැන සිටිය යුතුය.	0.989011	1
37	If the person judges themselves too harshly, the first aider should remind the person of their strengths.	එම පුද්ගලයා තමාව ඉතා දරුණු ලෙස ස්වයං විනිශ්චයකට ලක් කරගන්නේ නම්, ප්‍රථමාධාරකරු විසින් එම පුද්ගලයාට තමා තුල ඇති හැකියාවන් පිළිබදව සිහිපත් කර දිය යුතුය.	0.956044	0.913043
38	The first aider should acknowledge any efforts the person is making to get better.	තම තත්වය යහපත් අතට හරවා ගැනීම සඳහා එම පුද්ගලයා විසින් දරන උත්සාහයන් වේනම් ඒවා තමන් තේරුම් ගන්නා බව ප්‍රථමාධාරකරු විසින් එම පුද්ගලයාට දැන්විය යුතුයි.	0.945055	0.913043
	Expectations	අපේක්ෂාවන්
39	The first aider should accept the person as they are and have realistic expectations for them.	ප්‍රථමාධාරකරු විසින් යම් පුද්ගලයකු ඔහුගේ/ඇයගේ යථා ස්වභාවයෙන්ම පිළිගත යුතු අතර ඔවුන් වෙනුවෙන් යතාර්ථවාදී අපේක්ෂාවන් ඇතිකර ගත යුතුය.	0.880435	1
40	The first aider should know that everyday activities like cleaning the house, paying bills, or feeding the dog may seem overwhelming to the person.	ගේදොර පිරිසිදු කිරීම, බිල්පත් ගෙවීම, සුරතල් සුනඛයාට අහාර දීම වැනි එදිනෙදා කටයුතු පවා දරාගත නොහැකි තරමේ කාර්යභාරයක් සේ එම පුද්ගලයා හට පෙනී යා හැකි බව ප්‍රථමාධාරකරු දැන සිටිය යුතුය.	0.945652	1
41	The first aider should acknowledge that the person is not 'faking', 'lazy', 'weak' or 'selfish'	එම පුද්ගලයා “බොරුවට රඟනොපාන බව ” හෝ “කම්මැලි කමකින් කටයුතු නොකරන බව” හෝ “දුර්වල අයකු නොවන බව” හෝ “ආත්මාර්ථකාමී ලෙස කටයුතු නොකරන බව ” තමා දන්නා බව ප්‍රථමාධාරකරු විසින් එම පුද්ගලයාට දැන්විය යුතුය.	0.858696	1
42	The first aider should not push the person to do activities that the person feels are too much for them.	තමාට උවමනාවට වඩා වැඩි යයි සිතෙන ක්‍රියාකාරකම් වල යෙදීමට ප්‍රථමාධාරකරු විසින් ඒමේ පුද්ගලයාට බල නොකළ යුතුය.	0.923913	0.809524
43	The first aider should let the person know that they are not weak or a failure because they have depression, and that they don’t think less of them as a person.	තමාට විශාදය තිබූ පමණින් තමා දුර්වල අයකු හෝ අසාර්ථක අයකු හෝ නොවන බවත් ප්‍රථමාධාරකරු ඔහු පිළිබඳව පුද්ගලයකු ලෙස අඩු තක්සේරුවක් නොකරන බවත් එම පුද්ගලයාට දැන්විය යුතුය.	0.945055	1
	If the person says that they feel they are a weak person or a failure, the first aider should let the person know that:	තමා දුර්වල අයකු හෝ අසාර්ථක අයකු ලෙස හැගෙන බව එම පුද්ගලයා පවසන්නේ නම් ප්‍රථමාධාරකරු විසින් එම පුද්ගලයාට පහත දේ දැන්විය යුතුය.
44a	Strong and capable people can become depressed	මානසිකව ශක්තිමත් හා දක්ෂ පුද්ගලයින්ට පවා විශාදය ඇතිවිය හැකි බවත්	0.923077	1
44b	They don't think the person is weak or a failure	එම පුද්ගලයා දුර්වල අයකු හෝ අසාර්ථක අයකු ලෙස තමා නොසිතන බවත්	0.955556	1
44c	They don’t think less of them as a person	තමා ඔහු පිළිබඳව පුද්ගලයකු ලෙස අඩු තක්සේරුවක් නොකරන බවත්	0.955556	0.913043
	Offering consistent support and understanding	අඛණ්ඩව උපකාර ලබාදීම හා අවබෝධයෙන් යුතුව කටයුතු කිරීම
45	The first aider should know that a depressed person may be overwhelmed by irrational fears.	විශාදයෙන් පෙලෙන පුද්ගලයා දැරිය නොහැකි තරමේ අනියත බිය වලින් වෙලී සිටිය හැකි බව ප්‍රථමාධාරකරු දැන සිටිය යුතුය.	0.966292	1
46	The first aider should be patient, persistent and encouraging when supporting someone with depression.	විශාදයෙන් පෙලෙන අයකු හට උපකාර කිරීමේදී ප්‍රථමාධාරකරු ඉවසීමෙන්, නොවෙනස්ව හා දිරිගන්වනසුළු අකාරයෙන් කටයුතු කල යුතුය.	0.989011	1
47	The first aider should know that the person genuinely needs additional support and understanding.	විශාදයෙන් පෙලෙන පුද්ගලයා හට සත්‍ය වශයෙන්ම අමතර අවධානය හා ඔහුව අවබෝධ කරගැනීම අවශ්‍ය බව ප්‍රථමාධාරකරු දැන සිටිය යුතුය.	0.978022	1
48	The first aider should offer the person kindness and attention, even if it is not reciprocated.	එම පුද්ගලයාගෙන් තමා වෙත එය පෙරලා නොලැබුනත් ප්‍රථමාධාරකරු එම පුද්ගලයා වෙත කරුණාව හා අවධානය දැක්විය වුතුය.	0.989011	1
49	The first aider should be aware that their support is likely to be having a positive impact, even if it does not feel this way	එසේ වනවා යයි එක්වරම හැගී නොයන අවස්ථාවකදී වුවද, ප්‍රථමාධාරකරු විසින් කරනු ලබන උපකාර හේතුවෙන් එම පුද්ගලයා හට ධනාත්මක බලපෑමක් ඇතිවිය හැකි බව ප්‍රථමාධාරකරු දැන සිටිය යුතුය.	0.923913	0.956522
50	The first aider should be consistent and predictable in their interactions with the person.	එම පුද්ගලයා සමග අන්තර්ක්‍රියා කිරීමේදී ප්‍රථමාධාරකරු වරින්වර වෙනස් නොවන සුළු ස්වභාවයකින් හා ප්‍රායෝගික බවකින් යුක්ත විය යුතුය.	0.945652	1
51	The first aider should know that often just taking the time to talk to or be with the person lets them know that someone cares.	බොහෝ විට, එම පුද්ගලයා සමග කථා කිරීමට හෝ ඔහු සමග ගත කිරීම කාලය මිඩංගු කිරීම තුලින් පමණක්ම, තමා වෙනුවෙන් සැලකිල්ලක් දක්වන කෙනෙකු සිටින බව එම පුද්ගලයාට අවබෝධ විය හැකි බව ප්‍රථමාධාරකරු දැනගත යුතුය.	0.891304	0.956522
52	The first aider should be clear and consistent in what support they can and cannot offer to the person.	තමාට එම පුද්ගලයා වෙත ලබාදිය හැකි සහ ලබාදිය නොහැකි උපකාර මොනවාද යන්න පිළිබඳව ප්‍රථමාධාරකරු පැහැදිලිව සහ වරින් වර වෙනස් නොවන ලෙස ප්‍රකාශ කල යුතුය.	0.879121	0.809524
54	The first aider should ask the person whether what they are doing is helpful, and what else they could do to help.	තමා විසින් කරන දෑ එම පුද්ගලයාට උපකාරී වන්නේද සහ උපකාර පිණිස කල හැකි වෙනත් දේ මොනවා දැයි ප්‍රථමාධාරකරු විසින් එම පුද්ගලයාගෙන් ඇසිය යුතුය.	0.913043	1
55	The first aider should consider telling the person that:	එම පුද්ගලයාට පහත සඳහන් දෑ ප්‍රකාශ කිරීම පිලිබඳව ප්‍රථමාධාරකරු සලකා බැලිය යුතුය.
55a	They are not alone in this	එම පුද්ගලයා මෙහිදී තනි වී නොමැති බව	1	1
55b	The first aider is there for the person	එම පුද්ගලයා වෙනුවෙන් ප්‍රථමාධාරකරු සිටිනා බව	0.945652	1
55c	Although the first aider may not be able to understand exactly how the person feels, they care and want to help	එම පුද්ගයාගේ හැගීම් ඒ ආකාරයෙන්ම හරියටම තේරුම් ගැනීමට තමාට නොහැකි විය හැකි නමුත් තමා එම පුද්ගලයා පිළිබඳව සැලකිල්ලක් දක්වන බව හා ඔහුට උපකාර කිරීම කැමති බව.	0.956522	0.9
55d	They are important to the first aider and their life is important	එම පුද්ගලයා හා ඔහුගේ ජීවිතය ප්‍රථමාධාරකරුට වැදගත් බව.	0.913043	1
55e	They may not believe it now, but the way they are feeling will improve	ඔබ දැනට එය විශ්වාස නොකල හැකි නමුත්, ඔබට දැනෙන හැගීම් ඉදිරියේදී හොඳ අතට හැරෙන බව.	0.869565	1
55f	With time and treatment, the person will feel better	ප්‍රතිකාර වලින් කාලයත් සමග එම පුද්ගලයාට සුවයක් ඇතිවන බව.	0.967391	0.947368
57	The first aider should be honest with the person about what help they can and are willing to offer.	තමාට කළහැකි හා තමා කිරීමට කැමති කෙබඳු උපකාර දැයි යන්න පිළිබඳව ප්‍රථමාධාරකරු පුද්ගලයා සමග අංක විය යුතුය. / පුද්ගලයාට අවංකවම පැවසිය යුතුය.	0.880435	0.869565
	What doesn’t help	උපකාරී නොවන්නේ මොනවාද?
58	The first aider should know that there is no point in just telling the person to get better.	එම පුද්ගලයා හට “සනීප වන්න” යයි පමණක් පැවසීමෙන් ඵලක් නොවන බව ප්‍රථමාධාරකරු දැනගත යුතුය.	0.891304	0.727273
60	The first aider should not trivialise the person’s experiences by telling them to "put a smile on their face,” to “get their act together,” or to “lighten up”.	හිනාවෙලා ඉන්න, ඔබගේ කටයුතු කළමනාකරණය කරගන වඩාත් කාර්යක්ෂම කරන්න, සැහැල්ලුවෙන් සිතන්න වැනි දේ පැවසීමෙන් ප්‍රථමාධාරකරු විසින් එම පුද්ගලයා අත්විඳින දෙය සුළුකොට තැකීම නොකළ යුතුය.	0.868132	0.782609
61	The person should avoid saying the following:	පහත දේ කීමෙන් වැළකිය යුතුය
61a	It's all in your head	ඕක හිතින් හදාගත්ත / හිතින් මවාගත්ත දෙයක්	0.813187	0.73913
61b	I can’t do anything about your situation	ඔබ පත්වී සිටින තත්වය පිළිබඳව මට කරන්න කිසිම දෙයක් නැහැ	0.824176	0.909091
62	The first aider should not adopt an over-involved or over-protective attitude towards the person.	ප්‍රථමාධාරකරු විසින් එම පුද්ගලයා කෙරෙහි ඕනාවට වඩා මැදිහත් වන ආකාරයේ හෝ ඕනවට වඩා ආරක්ෂාව සපයන අකාරයේ ආකල්පයක් ඇතිකර නොගත යුතුය.	0.769231	0.73913
65	The first aider should not belittle or dismiss the person's feelings by attempting to say something positive like, "You don't seem that bad to me."	“ඔබගේ එතරම්ම නරක තත්වයක් මටනම් පෙන්නේ නැහැ” වැනි ධනාත්මක දේවල් කීමට යාමෙන් එම පුද්ගලයාගේ හැගීම් ලඝු කොට දැක්වීම හෝ නොවැදගත් යයි සලකා ඉවත දැමීම නොකළ යුතුය.	0.804348	0.727273
67	The first aider should not suggest to the person that they should use alcohol or other drugs to feel better.	සුවයක් දැනීම සඳහා මධ්‍යසාර හෝ වෙනත් මත ද්‍රව්‍ය හාවිතා කරන ලෙස ප්‍රථමාධාරකරු විසින් එම පුද්ගලයාට යෝජනා නොකළ යුතුය.	0.923077	0.826087
	Give the person hope for recovery	සුවවීම සඳහා එම පුද්ගලයා තුල බලාපොරොත්තු ඇති කරන්න
68	The first aider should tell the person that although their experience is very personal and painful, they are not alone.	ඔවුන් අත්විඳින දේ ඉතා පෞද්ගලික හා වේදනාකාරී වුවත්, ඔවුන් තනිවී නැති බව ප්‍රථමාධාරකරු එම පුද්ගලයාට ප්‍රකාශ කළ යුතුය.	0.98913	1
69	The first aider should know that recovery, for the most part, must be led by the person.	යථා තත්ත්වයට පත්වීමේ ක්‍රියාවලියේ බොහෝ කොටසක් තුළ පෙරමුණ ගත යුත්තේ එම පුද්ගලයා බව ප්‍රථමාධාරකරු දැනසිටිය යුතුය.	0.945652	0.956522
70	The first aider should offer hope of a more positive future in whatever form the depressed person will accept.	ප්‍රථමාධාරකරු විසින් විශාදයට පත්වූ පුද්ගලයා එකඟ වන කුමන අයුරකින් හෝ, ධනාත්මක අනාගතයක් උදෙසා බලාපොරොත්තු ඇතිකළ යුතුය.	0.826087	1
	Section 3: Communicating effectively	4 කොටස- ඵලදායී ලෙස සන්නිවේදනය
	Encourage the person to talk	A: අදහස් ප්‍රකාශ කිරීමට පුද්ගලයා දිරිමත් කරන්න
71	The first aider should ask the person if stress is a problem for them and, if it is, encourage them to find ways to reduce stress in their life.	ප්‍රථමාධාරකරු විසින් එම පුද්ගලයාගෙන් මානසික ආතතිය ඔවුන්ට ගැටළුවක් දැයි විමසා, එසේ නම්, ආතතිය අඩුකළ හැකි ක්‍රම සොයාගැනීමට දිරිමත් කළ යුතුය.	0.913043	1
72	The first aider should ask the person whether something has happened to them recently that is contributing to how they are feeling.	ප්‍රථමාධාරකරු විසින් එම පුද්ගලයාගෙන් මෑතකදී සිදුවූ කිසියම් සිදුවීමක් වත්මන් මානසික තත්ත්වයට බලපෑමක් ඇතිකරන්නේදැයි විමසිය යුතුය.	0.934783	0.869565
73	The first aider should encourage the person to talk about their thoughts, feelings, symptoms and any other problems they are experiencing.	ප්‍රථමාධාරකරු විසින් එම පුද්ගලයාට තම සිතුවිලි, හැඟීම්, රෝග ලක්ෂණ හා ඔවුන් අත්විඳින අනෙකුත් ගැටළු ප්‍රකාශ කිරීමට දිරිමත් කළ යුතුය.	0.978261	1
74	The first aider should encourage the person to talk about their thoughts, feelings, symptoms and any other problems they are experiencing, when the person is ready.	ප්‍රථමාධාරකරු විසින් එම පුද්ගලයාට තම සිතුවිලි, හැඟීම්, රෝග ලක්ෂණ හා ඔවුන් අත්විඳින අනෙකුත් ගැටළු, එම පුද්ගලයාට ඒ සඳහා සූදානම් විට ප්‍රකාශ කිරීමට දිරිමත් කළ යුතුය.	0.956522	0.913043
75	The first aider should explore with the person how their symptoms affect their daily life.	ප්‍රථමාධාරකරු විසින් එම පුද්ගලයාගේ රෝග ලක්ෂණ එදිනෙදා දිවියට බලපාන අයුරු ගවේෂණය කළ යුතුය.	0.956522	1
76	The first aider should not put pressure on the person to talk right away.	ප්‍රථමාධාරකරු විසින් එම පුද්ගලයාව එක්වරම කතාකරවීමට පීඩනයක් නොයෙදිය යුතුය.	0.98913	0.869565
77	If the person finds it difficult to discuss their thoughts and feelings openly, the first aider should suggest an activity that may make it easier for them to talk, e.g. have a cup of tea, go for a walk.	එම පුද්ගලයාට තම සිතුවිලි හා හැඟීම් විවෘතව සාකච්ඡා කිරීමට අපහසුනම්, ප්‍රථමාධාරකරු විසින් ඔවුන්ට කතාකිරීම පහසු කරවන ක්‍රියාකාරකමක් යෝජනා කළ යුතුය. උදා: තේ කෝප්පයක් පානය කිරීම, මඳක් ඇවිදීම.	0.923913	1
78	If the person finds it difficult to discuss their thoughts and feelings openly with the first aider, the first aider should let the person know about available services where they can talk to someone else, e.g. telephone counselling service.	එම පුද්ගලයාට ප්‍රථමාධාරකරු සමඟ තම සිතුවිලි හා හැඟීම් විවෘතව සාකච්ඡා කිරීමට අපහසුනම්, වෙනත් කෙනෙකු සමඟ කතා කළ හැකි සේවාවන් (උදා- දුරකථන උපදේශනය ) පිළිබඳ එම පුද්ගලයාව දැනුවත් කළ යුතුය.	0.967391	1
79	If the person does not have the energy or inclination to discuss how they are feeling, the first aider should not put pressure on them to do so.	තම මානසික තත්ත්වය පිළිබඳ සාකච්ඡා කිරීමට ජවයක් හෝ පෙළඹීමක් නොමැතිනම්, ප්‍රථමාධාරකරු විසින් එසේ කරන ලෙස පීඩනයක් ඇති නොකළ යුතුය.	0.956522	1
	Be a good listener	නිසිලෙස සවන්දෙන්නකු වන්න
80	The first aider should know that the key attitudes involved in non-judgmental listening are acceptance, genuineness and empathy.	පූර්ව-විනිශ්චයකින් තොරව සවන්දීමේ ප්‍රධාන ආකල්ප වන්නේ අනුමතකිරීම, නිර්ව්‍යාජ බව හා අනුවේදනය බව ප්‍රථමාධාරකරු දත යුතුය.	0.923913	1
81	It is more important for the first aider to be genuinely caring than for them to say all the 'right things'.	"නිවැරදි දේ සියල්ල කීමට" වඩා ඔවුන් කෙරෙහි නිර්ව්‍යාජව සැළකීම ප්‍රථමාධාරකරුට බව වඩා වැදගත්වේ.	0.956044	1
82	The first aider should convey genuineness to the person by using body language that matches their verbal communication, e.g. telling the person you accept and respect their feelings, while maintaining an open posture and appropriate eye contact.	තම නිර්ව්‍යාජ බව ප්‍රථමාධාරකරු විසින් වාචික සන්නිවේදනයන්ට අනුරූප අභිනයන් භාවිතා කරමින් ප්‍රකාශවීමට ඉඩ සැලසිය යුතුය. උදා- ඔබ එම පුද්ගයාගේ හැඟීම් අනුමත කරන බව හා ඒවාට ගරු කරන බව, විවෘත ඉරියව්වක් හා නිසි නෙත ගැටීමක් සමඟ ප්‍රකාශ කිරීම.	0.934783	0.913043
83	The first aider should demonstrate empathy by showing the person that they are truly heard and understood, e.g. saying, "What you are going through must be difficult."	ඔවුන් ප්‍රකාශකරන දෙයට නිසි ඇහුම්කන් දීමක් හා වටහාගැනීමක් සිදුකෙරෙන බව දක්වමින් ප්‍රථමාධාරකරු විසින් අනුවේදනය ප්‍රකාශවීමට ඉඩ සැලසිය යුතුය. උදා: "ඔබට මෙම කාලය අසීරුවෙන් ගත කරනවා විය යුතුය" යැයි ප්‍රකාශ කිරීම.	0.869565	0.826087
84	The first aider should adopt an attitude of acceptance of the person by:	පුද්ගලාව පිළිගැනීමට ලක්වන ආකල්පයක් ප්‍රථමාධාරකරු විසින් මෙසේ ඇතිකරගත යුතුය
84a	Withholding any and all judgments that you have made about the person or their circumstances, e.g. if the first aider feels the person is being lazy, they should not express this.	එම පුද්ගලයා පිළිබඳ හෝ ඔවුන්ට අදාළ යමක් පිළිබඳව තුළ ඇති පූර්ව-විනිශ්චයන් ප්‍රකාශවීමට ඉඩ නොතැබීම.උදා:එම පුද්ගලයා අලස යැයි ප්‍රථමාධාරකරුට හැඟුනද, එය ප්‍රකාශ නොවීමට වගබලාගත යුතුය.	0.967391	0.967391
84b	Choosing words carefully so as to avoid causing offence, e.g. not applying any labels to the person that they may find stigmatising, such as 'mentally ill'	වැරදීමකින් තොරව වචන නිසි පරිදි තෝරා බේරා ගැනීම .උදා:ඔවුන් විසින් කොන්වීමක් ඇතිකළ හැකි ලෙස සැලකිය හැකි "මානසික රෝගියෙක්" වැනි ලේබල් කිරීම් නොකිරීම.	0.967391	0.967391
85	Set aside any negative beliefs and reactions in order to focus on the needs of the person they are helping.	තමන් විසින් උපකාර කරන පුද්ගලයාගේ අවශ්‍යතා ගැන අවදානය යොමුකළ යුතු නිසා, තමා තුළ ඇති ඍණාත්මක විශ්වාසයන් හා ප්‍රතික්‍රියාවන් බැහැරලීම.	0.836957	0.863636
86	The first aider should ask open-ended questions to give the person an opportunity to say what they want to.	ප්‍රථමාධාරකරු විසින් එම පුද්ගලයාට තමන්ට අවශ්‍ය දේ ප්‍රකාශ කිරීම සඳහා විවෘත ප්‍රශ්න විමසිය යුතුය.	0.912088	1
87	The first aider should listen carefully to the person even if what they are saying is obviously not true or is misguided.	ඔවුන් ප්‍රකාශ කරන දේ නිසැක ලෙස අසත්‍ය වුවත්, නොමග ගියලෙස හැඟෙතත්, ප්‍රථමාධාරකරු විසින් එම පුද්ගයයාට සැළකිල්ලෙන් සවන්දිය යුතුය.	0.989011	1
88	The first aider should listen to the person without expressing judgment.	තමා එළඹුණු විනිශ්චයයන් ප්‍රකාශ නොකරමින් ප්‍රථමාධාරකරු විසින් එම පුද්ගයයාට සවන්දිය යුතුය.	0.978022	1
90	The first aider should not use language related to a potential diagnosis when talking with the person.	ප්‍රථමාධාරකරු විසින් එම පුද්ගලයා හා කතා කිරීමේදී රෝග විනිශ්චය සඳහා අදාළ වදන් භාවිතා නොකළ යුතුය.	0.73913	0.782609
91	The first aider should use the following verbal skills to show they are listening:	තමන් සවන්දෙන බව දැක්වීමට පහත වාචික කුසලතා භාවිතා කළ යුතුය.
91a	Asking questions that show that they genuinely care and want to understand what the person is saying	තම නිර්ව්‍යාජ සැළකීම හා පවසන දේ අවබෝධ කරගැනීමට තමන්ට ඇති අවශ්‍යතාව එම පුද්ගලයාට දැක්වීම සඳහා ප්‍රශ්න විමසීම.	0.913043	0.826087
91b	Checking their understanding by restating what the person has said and summarising facts and feelings	ඔවුන්ගෙ අවබෝධය පරීක්ෂාකිරීම සඳහා එම පුද්ගලයා ප්‍රකාශ කළ දේ සුදුසු පරිදි නැවත-ප්‍රකාශ කිරීම මෙන්ම කරුණු හා හැඟීම් වරින් වර සාරාංශගත කිරීම	0.923077	1
91c	Listening not only to what the person says, but how they say it, e.g. their tone of voice	එම පුද්ගලයා ප්‍රකාශ කරන දෙය පමණක් නොව, ප්‍රකාශකරන ආකාරයටද අවදානය යොමු කිරීම. උදා: ඔවුන්ගේ හඬෙහි උස්බවට	0.934783	0.909091
91d	Using minimal prompts, such as “I see” and “Mmmm” when necessary to keep the conversation with the person going	සංවාදය නොකැඩී පවත්වාගැනීම සඳහා අවම ලෙස, "ඇත්තද", "ම්ම්ම්" වැනි උත්ප්‍රේරක වදන් භාවිතය.	0.967033	1
91e	Being patient, even when the person may not be communicating well, may be repetitive or may be speaking slower and less clearly than usual	එම පුද්ගලයා නිසි ලෙස සන්නිවේදනය නොකරන විට, එකම දෙය නැවත පවසන විට, සෙමින් කතාකරනවිට, අපහැදිළි ලෙස කතා කරන විට වැනි අවස්ථාවල , ඉවසීමෙන් කටයුතු කිරීම.	0.98913	1
91f	Not being critical or expressing their frustration at the person for not being able to communicate well.	නිසි ලෙස සන්නිවේදනය නොකිරීම කෙරෙහි විවේචනාත්මක නොවීම හා තම ඒ කෙරෙහි තම නොසතුට පළ නොකිරීම.	0.978261	0.904762
91h	Not interrupting the person when they are speaking, especially to share their own opinions or experiences	එම පුද්ගලයා කතා කරන විට, විශේෂයෙන්ම තම මතයන් හා අත්දැකීම් හුවමාරු කරන විට, බාධා නොකරන්න.	0.967033	0.809524
91i	Avoiding confrontation, unless necessary to prevent the person from committing harmful or dangerous acts	හානිකර හෝ අවදානම් ක්‍රියාවලින් පුද්ගලයා මුදවා ගැනීමට අවශ්‍ය වූ විට හැර, මතවාදී ගැටුම් ඇතිකර නොගැනීම.	0.98913	0.863636
92	The first aider should be aware that the person themselves may hold stigmatising attitudes towards mental illness and should model acceptance	එම පුද්ගලයන් තුළම මානසික රෝගයන්, සමාජයේ කොන්වීමක් ඇතිකළ හැක යන ආකල්ප පැවතිය හැකි බැවින්, ප්‍රථමාධාරකරු ඒ පිළිබඳ දැනුවත්වී ඔවුන්ව පිළිගන්නා බව ප්‍රකාශ වීමට ඉඩ සැලසිය යුතුය.	0.888889	1
	Section 4: Difficulties the first aider may encounter	ප්‍රථමාධාරකරුට මුහුණ දීමට සිදුවිය හැකි අපහසුතා
93	The first aider should try to see any irritable or unpleasant behaviours as part of the illness and not take these personally.	නුරුස්නා හා අප්‍රසන්න හැසිරීම් රෝගය අදාළ දේ මිස තමා කෙරෙහි එල්ලවන ඒවා ලෙස ප්‍රථමාධාරකරු විසින් නොසැළකිය යුතුය	0.956522	0.913043
94	If the person’s behaviour is having a negative effect on the first aider, the first aider should recognise their own feelings and deal with these separately.	එම පුද්ගලයාගේ හැසිරීම් තමා තුළ ඍණවාදී ප්‍රතිඵලයක් ඇතිකරයි නම්, ප්‍රථමාධාරකරු විසින් තම හැඟීම් හඳුනාගෙන වෙනමම ඒවා සමග ගණුදෙනු කළ යුතුය	0.913043	0.913043
95	The first aider should not accept abuse or compromise their own mental health when helping the person.	එම පුද්ගලයාට උදවු දීමට යාමෙදී තම මානසික සුවතාව අපහරණය වීම හෝ පහළ තත්ත්වයකට පත්වීමට ප්‍රථමාධාරකරු විසින් ඉඩ නොදිය යුතුය.	0.945652	0.913043
96	The first aider should not be hostile or sarcastic when the person is struggling to respond, but rather accept these responses as the best the person has to offer at that time.	එම පුද්ගලයාට විසින් ප්‍රතිචාර දැක්වීමට අරගලයක යෙදෙන විට, ඒ දෙස සතුරු ලෙස හෝ උපහාසාත්මකව නොබලා, එම මොහොතේ ඔහුට ප්‍රතිචාර ලබා දිය හැකි හොඳම ආකාරය එය ලෙස ප්‍රථමාධාරකරු විසින් පිළිගත යුතුය.	0.98913	1
97	The first aider should know that pauses and silences are okay and that while they may feel uncomfortable, the person may need time to think or find the right words.	එම පුද්ගලයා කතා කිරීමේදී කෙටි නැවතීම් හා නිහැඬියාවල් බලාපොරොත්තු විය හැකි බවද, එම පුද්ගලය අපහසුතාවට පත්වන විට සුදුසු වචන තෝරා බේරා ගැනීමට කාලය ගනු ඇති බවද ප්‍රථමාධාරකරු විසින් දැනසිටිය යුතුය.	0.98913	1
98	If the person does not want to talk, the first aider should let them know that they are available to talk when they are ready.	එම පුද්ගලයා කතා කිරීමට අකැමති විට, ඔවුන්ට කතාකිරීමට කැමති විට තමන් ඒ සඳහා සූදානම් බව ප්‍රථමාධාරකරු විසින් දැන්විය යුතුය.	0.978261	1
99	If the person does not want to talk to the first aider, the first aider should suggest they talk to someone else.	එම පුද්ගලයා තමා හා කතා කිරීමට අකමැති විට වෙනත් කෙනෙකු සමග එම පුද්ගලයාට කතා කළ හැකි බවට ප්‍රථමාධාරකරු යෝජනා කළ යුතුය.	0.945055	1
100	The first aider should use the following non-verbal skills to reinforce their non-judgmental communication:	ප්‍රථමාධාරකරු විසින් තම පූර්ව-විනිශ්චයක් නොමැති සන්නිවේදනය තවත් ඔප් නැංවීම පිණිස පහත දැක්වෙන නොවන වාචික නොවන නිපුණතා භාවිතා කළ යුතුය
100a	Sit alongside the person and angled towards them, rather than directly opposite them	එක එල්ලේ මුහුණ ලා නොව එම පුද්ගලයාගේ පසෙකින් මඳ ආනතියක් ඇතිව හිඳ ගත යුතුය	0.891304	1
100b	Paying close attention to what the person says	එම පුද්ගලයා පවසන දේට ඕනෑකමින් අවධානය යොමු කිරීම.	1	1
100c	Maintaining comfortable eye contact by using the level of eye contact that the person seems most comfortable with	එම පුද්ගලයාට පහසුම පරිදි මට්ටමකින් නෙත් සබැඳුමක් දිගටම තබා ගැනීම.	0.956044	0.913043
100d	Being aware of the person’s body language, as this can provide clues as to how they are feeling or how comfortable they feel about talking with the first aider	එම පුද්ගලයාගේ සිතුවිලි තෙරුම් ගැනීමට හා සුවපහසු බව තේරුම් ගැනීමට උපකාරී වන වාචික නොවන සිරුරෙන් දිස්වෙන සන්නිවේදන ඉඟි පිළිබඳ දැනුවත් වීම	0.967033	0.913043
100f	Maintaining an open body position, e.g. not crossing arms, as this may appear defensive	විවෘත ශරීර ඉරියව්වක් තබා ගැනීම (උදා- අත් නොබැඳගෙන, එසේ තබාගතහොත් ආරක්ෂාව පිළිබඳ සැලකිලිමත් වනවා ලෙස පෙනිය හැක.)	0.912088	0.826087
100g	Avoiding distracting gestures (e.g. fidgeting with a pen, glancing at other things or tapping your feet or fingers), as these could be interpreted as a lack of interest	අවධානය බිඳලන ඉරියව් (උදා- පෑනක් වැනීම, වෙනත් දේ දෙස බලා සිටීම, කකුලෙන් හෝ අතින් තට්ටු කිරීම ) වලින් වැළකිය යුතුය. එසේ කළහොත් නිසි අවධානයක් නොදමන ලෙස පෙනෙනු ඇත.	0.955556	0.826087
102	If the person becomes angry during the conversation, the first aider should:	සාකච්ඡා තුළ එම පුද්ගලයා කිපුණහොත්, ප්‍රථමාධාරකරු විසින්
102a	Stay calm	සන්සුන්ව කටයුතු කළ යුතුය	0.989011	1
102b	Acknowledge the anger	කෝපවූ බව තමන්ට තේරුණු බව දැක්විය යුතුය	0.863636	0.857143
102c	Not make assumptions about the cause of their anger	එම කෝපයට හේතුව නිගමනය කිරීමට නොයා යුතුය.	0.795455	0.75
103	If the first aider is feeling upset or worn out after helping the person they should:	එම පුද්ගලයාට උපකාර කළපසු ප්‍රථමාධාරකරුට යම් නොසන්සුන් බවක් හෝ මහන්සි බවක් දැනුණහොත්,
103a	Find someone to talk to about their feelings without sharing the personal details of the person they were helping	තම සිතුවිලි පිලිබඳ වෙනත් කෙනෙකු සමඟ කතා කරන්න. නමුත් එම පුද්ගලයාගේ පෞද්ගලික කරුණු ප්‍රකාශ නොකරන්න.	0.956044	0.913043
103b	Use evidence-based self-care strategies	සාක්ෂ්‍ය මත පදනම්වූ ස්වයං උපකාරී ක්‍රමවේද භාවිතා කරන්න	0.921348	0.826087
104	If cultural differences are interfering with the first aider's ability to help the person, they should talk to a mental health service that specialises in working with people from different cultural backgrounds.	සංස්කෘතික වෙනස්කම් එම පුද්ගලයාට උපකාරී කිරීමේ ප්‍රථමාධාරකරුගේ හැකියාවට බාධා වේ නම් එනැමි විව්ධ සංස්කෘතීන් වල පුද්ගලයන් සම්ඟ කටයුතු කිරීම විශේෂඥතාව ඇති මානසික සෞඛ්‍ය සේවාවක් ඇමතිය යුතුය.	0.901099	0.913043
	Section 5- Cultural considerations
105	If assisting someone from a cultural background that is different from the first aider's, the first aider should be willing to adjust their verbal and non-verbal behaviours, e.g. the person may be comfortable with a different level of eye contact, or may be used to more personal space.	ප්‍රථමාධාරකරුගේ සංස්කෘතිය පසුබිමට වඩා වෙනස් පසුබිමක පුද්ගලයකුට උපකාර කිරීමෙදී, තම වාචික හා වාචික නොවන සන්නිවේදන අංග ඊට අනුරූපව සකස් කරගත යුතුය. උදා- එම පුද්ගලයාට වෙනත් ඇස් මට්ටමකදී පහසුවක් දැනෙනු ඇත, තමා හා අනුකුත් පුද්ගලයා අතර වැඩි පරතරයකට කැමති වීම.	0.879121	1
106	If cultural differences are interfering with the first aider's ability to help the person, they should: Discuss with the person what is culturally appropriate and realistic for them.	සංස්කෘතික වෙනස්කම් එම පුද්ගලයාට උපකාරී කිරීමේ ප්‍රථමාධාරකරුගේ හැකියාවට බාධා වේ නම්, එම පුද්ගලයාගේ සංස්කෘතියට අනුව ගැලපෙන හා තාත්ත්වික දේ එම පුද්ගලයා සමඟ සාකච්ඡා කළ යුතුය.	0.945055	1
107	The first aider should be aware that the person may have special requirements with regards to seeking help for mental health problems due to their cultural background or religious beliefs.	මානසික සෞඛ්‍ය ගැටළු වලට උපකාර ලබාගැනීමේදී එම පුද්ගලයාට තම සංස්කෘතික හෝ ආගමික පසුබිමට අනුරූපව විශේෂ අවශ්‍යතා තිබිය හැකි බව ප්‍රථමාධාරකරු විසින් දැන සිටිය යුතුය.	0.966667	1
	Section 6: Encouraging help-seeking	6 කොටස- උපකාර ලබාගැනීම
	When to encourage help-seeking	උපකාර දිරිමත් කළ යුත්තේ
108	The first aider should not assume the person's depression will just go away.	එම පුද්ගලයාගේ විශාදය ඉබේම පහව යනු ඇතැයි ප්‍රථමාධාරකරු විසින් නොසිතිය යුතුය.	0.977778	0.954545
109	The first aider should know that treating depression early is important to getting the best outcomes	විශාදයට මුලදීම ප්‍රතිකාර කිරීම හොඳම ප්‍රතිඵල ලබාගැනීම සඳහා වැදගත් බව ප්‍රථමාධාරකරු විසින් දැනගත යුතුය.	1	1
110	The first aider should be able to recognise when to encourage the person to seek professional help.	එම පුද්ගලයාව විශේෂඥ සහාය ලබාගැනීම සඳහා දිරිමත් කළයුතු අවස්ථා හඳුනා ගැනීමට ප්‍රථමාධාරකරු විසින් දැන සිටිය යුතුය	1	1
112	The first aider should discuss the options that the person has for seeking help and should encourage them to use these options.	උපකාර ලබාගැනීම සඳහා එම පුද්ගලයාට ඇති ක්‍රමයන් මොනවාදැයි ප්‍රථමාධාරකරු විසින් සාකච්ඡා කර එම ක්‍රමයන් භාවිතා කිරීම සඳහා දිරිමත් කළ යුතුය.	0.945055	1
113	If the person does not know where to get help, the first aider should offer to help them seek assistance.	උපකාර ලබාගත හැකි ස්ථාන එම පුද්ගලයා නොදනී නම්, උපකාර සොයාගැනීම සඳහා ප්‍රථමාධාරකරු විසින් සහය විය යුතුය.	0.98913	1
114	The first aider should know about what services are available in their local area.	තම ප්‍රදේශයේ පවතින සේවාවන් මොනවාදැයි ප්‍රථමාධාරකරු විසින් දැන සිටිය යුතුය.	0.98913	1
115	The first aider should know about the local pathways to professional help, e.g. referral from a family doctor in order to see a specialist.	විශේෂඥ සහය ලබාගැනීමේ ක්‍රියාපටිපාටිය ප්‍රථමාධාරකරු විසින් දැනසිටිය යුතුය.උදා- සාමාන්‍ය වෛද්‍යවරයකු හරහා විශේෂඥයකු වෙත යොමුකිරීමක් ලබාගැනීම.	0.98913	1
116	The first aider should have some general knowledge about the types of treatment that can be helpful for depression.	විශාදය සුවකිරීම සඳහා උපකාරී වන ප්‍රතිකාර ක්‍රම පිළිබඳ සරල දැනුමක් ප්‍රථමාධාරකරුට තිබිය යුතුය.	0.923913	1
	How to assist the person with help-seeking	උපකාර ලබාගැනීමට බලාපොරොත්තුවන පුද්ගලයාට සහය වියයුතු අයුරු
117	The first aider should talk about professional help seeking in a way that normalises it, e.g. talk about it as a natural action to take, explain that mental health problems are common and treatable.	සාමාන්‍යයෙන් සිදුවන දෙයක් බව ඇඟවෙන පරිදි ප්‍රථමාධාරකරු විසින් කතාබහ කළ යුතුය. උදා- එසේ කිරීම ස්වභාවිකව කළ හැකි දෙයක් බව, මානසික සෞඛ්‍ය ගැටළු සුලභ බව හා සුව කළ හැකි බව පැවසීම	0.956522	1
118	The first aider should talk with the person about:	ප්‍රථමාධාරකරු විසින් පහත දේ පිළිබඳ එම පුද්ගලයා සමඟ සාකච්ඡා කළ යුතුය.
118a	The benefits of seeking professional help	විශේෂඥ සහාය ලබාගැනීමේ වාසි	0.956044	1
118b	Locally available sources of help	ප්‍රාදේශීය වශයෙන් උපකාර ලභා ගත හැකි මූලාශ්‍ර	0.966667	1
119	The first aider should avoid labelling the person’s behaviours or feelings as symptoms of depression when talking to them about seeking help.	ප්‍රථමාධාරකරු විසින් එම පුද්ගලයා ගේ සමඟ කතාබහ කිරීමේදී එම පුද්ගලයා හැසිරීම් හෝ සිතුවිලි, විශාදයේ රෝග ලක්ෂණ ලෙස ලේබල් ගත නොකළ යුතුය.	0.897727	0.826087
121	If the first aider accompanies the person to the appointment, they must not take over completely, because a person with depression needs to make their own decisions as much as possible.	හමුවීමේදී ප්‍රථමාධාරකරුද සහභාගිවන්නේ නම්, එය සම්පූර්ණයෙන්ම එය හැසිරවීම නොකළයුත්තේ (සෞඛ්‍ය විශේෂඥයාට ප්‍රතිචාර දැක්වීම ) , විශාදයට පත්වූ පුද්ගලයා තමා විසින් තීරණ ගැනීම කළයුතු බැවිනි.	0.850575	0.913043
122	The first aider should know that depression is often not recognised by health professionals and that it may take some time to get a diagnosis. If this is the case, the first aider should encourage the person not to give up.	බොහෝවිට සෞඛ්‍ය විශේෂඥයන් විශාදය රෝග-නිර්ණය කිරීමට හඳුනා නොගැනීම හෝ ඒ සඳහා කල් ගත්වීම සිදුවිය හැක. එවන් අවස්ථාවලදී තම උත්සාහයන් අතහැර නොදමන ලෙස එම පුද්ගලයාව ප්‍රථමාධාරකරු විසින් දිරිමත් කළ යුතුය	0.868132	1
	Self-help strategies	ස්වයං උපකාරී ක්‍රමවේද
123	The first aider needs to know that the person's ability and desire to use self-help strategies will depend on their interest and the severity of their depression	ස්වයං උපකාරී ක්‍රමවේද භාවිතා කිරීමට ඇති හැකියාව හා කැමත්ත, එම පුද්ගලයාගේ රුචිකත්වය හා විශාදයේ තීව්‍රතාව මත රඳාපවතින බව ප්‍රථමාධාරකරු විසින් දත යුතුය	0.967033	1
124	Before suggesting self-help strategies, the first aider should ask the person what they are currently doing or what they have done in the past that they found helpful.	ස්වයං උපකාරී ක්‍රමවේද යෝජනා කිරීමට පෙර, එම පුද්ගලයාට උපකාරී වූ දැනට කරන දෑ හෝ කලින් සිදුකළ දෑ විමසිය යුතුය.	0.956044	1
125	The first aider should not be too forceful when trying to encourage the person to use evidence-based self-help strategies	පුද්ගලයාට සාක්ෂ්‍ය මත පදනම්වූ ස්වයං උපකාර සේවා ලබාගැනීමට දිරිමත් කිරීමේදී එසේ කරන ලෙස දැඩි පීඩනයක් ප්‍රථමාධාරකරු විසින් එල්ල නොකළ යුතුය.	0.967033	0.869565
126	The first aider should discourage the person from using alcohol or other drugs to feel better.	එම පුද්ගලයා විසින් තාවකාලික සුවයක් සඳහා මධ්‍යසාර හෝ වෙනත් මත්ද්‍රව්‍යක් භාවිතා කිරීම ප්‍රථමාධාරකරු විසින් අධෛර්යවත් කළ යුතුය.	0.89011	0.956522
127	The first aider should encourage the person to use self-help strategies that have helped the person in the past.	එම පුද්ගලයාට මීට පෙර උපකාරී වූ ස්වයං උපකාරී ක්‍රමවේද භාවිතා කිරීම ප්‍රථමාධාරකරු විසින් දිරිමත් කළ යුතුය.	0.901099	1
128	If the person is interested in self-help strategies, the first aider should:	ස්වයං උපකාරී ක්‍රමවේද භාවිතා කිරීමට එම පුද්ගලයා කැමතිනම්, ප්‍රථමාධාරකරු විසින්:
128a	Encourage them to consult reputable sources about what is most likely to be helpful, e.g. health department sponsored website	උපකාරීවීමට බොහෝ ඉඩකඩ ඇති සාවද්‍ය-නොවන මූලාශ්‍ර පරිශීලනයට ඔවුන්ව දිරිමත් කළ යුතුය. උදා- සෞඛ්‍ය දෙපාර්තුමෙන්තුවේ අනුග්‍රහය ලබන අන්තර්ජාල-වෙබ්සයිට	0.857143	1
128b	Discuss with them a range of self-help strategies that might be helpful	උපකාරීවීමට බොහෝ ඉඩකඩ ඇති විවිධ ස්වයං උපකාරී ක්‍රමවේද පිළිබඳ ඔවුන් සමඟ සාකච්ඡා කළ යුතුය.	0.923077	1
128c	Encourage the person to use appropriate strategies	සුදුසු ක්‍රමවේද භාවිතයට ඔවුන්ව දිරිමත් කළ යුතුය.	0.956044	1
	Section 7: What to do if the person doesn't want help	7 කොටස- උපකාර ලබාගැනීමට එම පුද්ගලයා අකමැතිනම් කළ යුතුදේ
129	The first aider should know the barriers to seeking treatment for depression, e.g. the person feels like no one can really help.	විශාදය සඳහා ප්‍රතිකාර ලබාගැනීමට තිබිය හැකි ගැටළු පිළිබඳ ප්‍රථමාධාරකරු විසින් දැන සිටිය යුතුය. උදා- කිසිවකුට තමාට උදවු කළ නොහැකි යයි එම පුද්ගලයා සිතීම.	0.989011	0.863636
130	If the person refuses to seek or accept professional help, the first aider should not use deception, coercion or threats to ensure professional help is received	විශේෂඥ සහාය ලබාගැනීමට එම පුද්ගලයා අකමැති වේ නම්, ප්‍රථමාධාරකරු විසින්, ඒ සඳහා, රැවටීම්, බලහත්කාරකම් හෝ තර්ජනයන් නොකළ යුතුය.	0.912088	0.782609
131	The first aider should find out if there are specific reasons why the person does not want to seek professional help (e.g. concerns about finances, not having a doctor they like, or being worried they will be sent to hospital), as sometimes such reasons are based on mistaken beliefs, or can be overcome with help.	විශේෂඥ සහාය ලබාගැනීමට එම පුද්ගලයා අකමැති වීමට බලපාන විශේෂ හේතු ඇත්දැයි ( මුදල් පිළිබඳ කනස්සල්ලක්, ප්‍රියකරන වෛද්‍යවරවකු නොමැති වීම, රෝහලට යොමුකෙරේ යැයි ඇති කනස්සල්ල වැනි ) සොයා ගත යුත්තේ, සමහර අවස්ථාවල එම හේතු වරදවා වටහාගැනීම් නිසා ඇතිවූ ඒවා වියහැකි වීම හෝ ඒවා පහසුවෙන්ම වෙනස් කළහැකි ඒවා නිසාය.	0.934066	1
132	The first aider should let the person know that if they change their mind in the future about seeking help, they can contact the first aider.	උපකාර ලබාගැනීම පිළිබඳව ඉදිරියේදී ඔවුන්ගේ මතය වෙනස්වුවහොත් තමන්ට දන්වන ලෙස ප්‍රථමාධාරකරු විසින් පැවසිය යුතුය.	0.967033	1
133	The first aider should know that if they try to force or pressure the person into seeking help it could turn the person off seeking help altogether.	උපකාර ලබාගැනීමට එම පුද්ගලයා යොමු කිරීමට දැඩි වෙහෙසක් හෝ පීඩනයක් යෙදුවහොත්, ඇතැම් විට එම ක්‍රියාවෙන් එම පුද්ගලයා මුළුමනින්ම වැළකී සිටිය හැකි බව ප්‍රථමාධාරකරු විසින් දැනසිටිය යුතුය.	0.956044	1
	Section 8: Concerns for safety	8 කොටස- ආරක්ෂාකාරීබව පිළිබඳ සැළකිලිමත් වීම
137	The first aider should be aware of the Mental Health First Aid Guidelines for how to assist someone with suicidal thoughts or behaviours.	සියදිවි නසා ගැනීමේ සිතුවිලි හෝ හැසිරීම් ඇති පුද්ගලයකුට සහය වියයුතු අයුරු දැක්වෙන මානසික සෞඛ්‍ය ප්‍රථමාධාර මාර්ගෝපදේශනයන් පිළිබඳ ප්‍රථමාධාරකරු විසින් දැනසිටිය යුතුය.	0.966292	1
138	The first aider should seek immediate professional help if the person is experiencing hallucinations or delusions.	එම පුද්ගලයා සැබවින් නොමැති රූප පෙනීම්, ශබ්ද ඇසීම් වැනි දේ අත්දකියි නම් හෝ අතාත්ත්වික මතයන් දරයි නම් ප්‍රථමාධාරකරු විසින් ඉක්මණින් විශේෂඥ සහාය ලබාගත යුතුය.	1	1
139	If the person is at risk of harming themselves or others, the first aider should:	එම පුද්ගලයාගෙන් ඔවුන්ට හෝ අන්‍යයන්ට හානියක් වීමේ අවදානමක් ඇත්නම්, ප්‍රථමාධාරකරු විසින්
139a	Involve the person in decisions about who else should be told about the risk of harm	හානියක් වීමේ අවදානම පිළිබඳ තවත් දැනුවත් කළයුතු අය තීරණය කිරීමේදී, එම පුද්ගලයාවද සම්බන්ධකර ගන්න.	0.847826	0.956522
139b	Consider the safety of themselves and others, and take any necessary protective action, e.g. contact the police or mental health crisis team	තමාගේ හා අන්‍යයන්ගේ ආරක්ෂාව පිළිබඳ සැළකිලිමත් වී ඒ සඳහා සුදුසු පියවර ගන්න. (උදා- පොලීසිය හෝ මානසික සෞඛ්‍ය-හදිස්සි අවස්ථා කණ්ඩායම )	0.98913	0.913043
139c	Ask the person to take steps to get help, e.g. see a family doctor	උපකාර ලබාගැනීමට අවශ්‍ය පියවර ගන්නා ලෙස එම පුද්ගලයාට දන්වන්න (උදා- සාමාන්‍ය වෛද්‍යවරයකු මුණගැසීම )	0.891304	1
	New items
1	If the first aider is not a family member, they should ask family members of the person about their symptoms	ප්‍රථමාධාරකරු පවුලේ සාමාජිකයෙකු නෙවන්නේ නම්, පවුලේ සාමාජිකයන් වෙතින් පුද්ගලයාගේ රෝග ලක්ෂණ පිළිබඳ විමසිය යුතුය.	0.972222	0.888889
2	If the first aider thinks someone may be depressed, they should try to start the conversation by talking about neutral topics, e.g. day-to-day life issues or topics of common	යම් පුද්ගලයකු විශාදය තත්වයට පත්ව ඇතැයි ප්‍රථමාධාරකරු සිතන්නේ නම්, සුපුරුදු දෛනික කටයුත්තක් හෝ යම් පොදු මාතෘකාවක් වැනි මධ්‍යස්ථ මාතෘකාවකින් එම පුද්ගලයා සමඟ කථ බහ ඇරඹිය යුතුය.	0.958333	0.888889
3	The first aider should ask the person whether they would like to talk about their mood or feelings	තමන්ට දැනෙන ආකාරය හා තමන්ගේ සිතුවිලි පිළිබඳ කථා කිරීමට තමන් කැමති දැයි ප්‍රථමාධාරකරු විසින් පුද්ගලයාගෙන් විමසිය යුතුය.	0.972222	1
4	The first aider should tell the person that they will keep any conversation confidential	සියලු කථාබහ වල රහසිගත බව සුරකින බව ප්‍රථමාධාරකරු විසින් පුද්ගලයාට පැවසිය යුතුය.	0.986111	1
5	The first aider should let the person know that, if they don't want to talk, they are happy to do this at another time	තමන්ට මේ අවස්ථාවේදී කථා කිරීමට අවශ්‍ය නැති නම් වෙනත් වේලාවකදී එය සිදුකළ හැකි බව ප්‍රථමාධාරකරු විසින් පුද්ගලයා දැනුවත් කළ යුතුය.	0.944444	0.888889
6	The first aider should tell the person that people can recover from depression with treatment	ප්‍රථිකාර මඟින් විශාද තත්වයෙන් සුවය ලැබිය හැකි බව ප්‍රථමාධාරකරු විසින් පුද්ගලයාට පැවසිය යුතුය.	0.958333	0.888889
7	The first aider should tell the person that they have a valuable role in society	තමන්ට සමාජය තුළ වැදගත් භූමිකාවක් ඇති බව ප්‍රථමාධාරකරු විසින් පුද්ගලයාට පැවසිය යුතුය.	0.930556	0.777778
8	The first aider should have an understanding of the culture-specific manifestations of depression	එම සංස්කෘතියට අදාල විශාද තත්වයේ රෝග ලක්ෂණ පැවතිය හැකි බවට ප්‍රථමාධාරකරු තුළ අවබෝධයක් තිබිය යුතුය.	0.943662	0.777778
9	The first aider should learn about effective self help for depression	විශාදය සඳහා ඇති ස්වයං උපකාර ක්‍රම පිළිබඳ ප්‍රථමාධාරකරු උගත යුතුය.	0.985915	1

## Sheet: Round 1
			Professionals	Consumers
	Section 1: How do I know if someone is experiencing Depression-Learning about depression
1	The first aider should know the following:	ප්‍රථමාධාරකරු පහත දේ දැනගත යුතුය
1a	Signs and symptoms of depression	විශාදයෙදී ඇතිවන රෝග ලක්ෂණ සහ රෝග සංඥා	1	1
1b	Risk factors for depression	විශාදයට තුඩුදෙන අවදානම් සාධක	0.977528	0.894737
2	The first aider should be aware that the experience of depression can vary in severity, e.g. from feeling irritable to feeling suicidal	විශාදයෙදී ඇතිවන අත්දැකීම් ඒවායේ උග්‍ර භාවය අතින් විවිධ මට්ටම් වල පැවතිය හැකි බව ප්‍රථමාධාරකරු විසින් දැන සිටිය යුතුය.උදා: නොරුස්සන ස්වභාවයක සිට සියදිවි හානි කරගැනීමේ සිතිවිලි ඇතිවීමේ මට්ටමක් දක්වා	0.978261	0.904762
3	The first aider should be aware that each individual is different and not everyone who is experiencing depression will show the typical signs or symptoms of depression	සෑම පුද්ගලයකුම එකිනෙකාට වෙනස් බවත් විෂාදය අත්විඳින සියලුදනාම විෂාදයේ ලාක්ෂණික රෝග ලක්ෂණ හා රෝග සංඥා නොපෙන්වන බවත් ප්‍රථමාධාරකරු විසින් දැන සිටිය යුතුය.	0.98913	1
4	The first aider should be aware that some people who have recovered from depression may have a relapse of their symptoms	විශාද රෝගී තත්වයෙන් සුවය ලැබූ සමහර යට නැවත වරක් විශාදයේ රෝග ලක්ෂණ ඇතිවිය හැකි බව ප්‍රථමාධාරකරු විසින් දැන සිටිය යුතුය.	0.98913	1
5	Even if the person has had a previous episode of depression, the first aider should not assume they will know how to manage the current episode	දැනට විශාදයෙන් පෙලෙන පුද්ගලයකු, මින් පෙර අවස්ථාවකදීත් විශාදය ඇතිවී තිබුණු අයෙක් වුවත්, එම හේතුවෙන්, එම පුද්ගයා හට වර්තමාන විශාද රෝගී තත්වය කළමනාකරණය කරගැනීමට හෝ ඊට සාර්ථකව මුහුණ දීමට හැකියාවක් ඇතැයි ප්‍රථමාධාරකරු විසින් උපකල්පනය නොකළ යුතුය.	0.901099	0.904762
6	The first aider should learn more about depression by:	විශාදය පිළිබඳව ප්‍රථමාධාරකරු විසින් උගත යුතුය දේ :
6a	Reading about or listening to other people's experiences of depression	විශාදය පිළිබඳව අන් අයගේ අත්දැකීම් කියවීමෙන් හෝ ඒවාට සවන්දීමෙන් හෝ	0.967391	1
6b	Reading reputable information websites or books	පිළිගත් පොත පත හෝ වෙබ් අඩවි මගින් හෝ		පිළිගත් පොත පත හෝ වෙබ් අඩවි මගින් හෝ
6c	Seeking advice from people who have experienced and recovered from depression.	විශාදය සැදී සුව වූ අයගෙන් උපදෙස් ලබා ගැනීමෙන් හෝ	0.744444	0.952381
	If the first aider notices signs or symptoms of depression	යම් අයකු තුල විශාදයේ රෝග ලක්ෂණ හෝ රෝග සංඥා ප්‍රථමාධාරකරු විසින් නිරීක්ෂණය කළහොත්:
7	The first aider should not ignore any signs or symptoms of depression that they have noticed or assume that they will just go away.	යම් කෙනෙකුතුල විශාදයේ රෝග ලක්ෂණ හෝ රෝග සංඥා නිරීක්ෂණය කළහොත් ඒවා නොසලකා හැරීම හෝ ඒවා ඉබේම පහවී යනු ඇතැයි උපකල්පනය කිරීම ප්‍රථමාධාරකරු විසින් නොකළ යුතුය	0.989011	0.894737
8	The first aider should not assume that any signs or symptoms they have noticed means that the person is experiencing depression.	යම් කෙනෙකු තුල විශාදයේ රෝග ලක්ෂණ හෝ රෝග සංඥා නිරීක්ෂණය කළහොත් එමගින් අදහස් වන්නේ එම පුද්ගලයා විශාදයෙන් පෙලෙන බව යයි ප්‍රථමාධාර කරු විසින් උපකල්පනය නොකල යුතුය.	0.744444	1
9	The first aider should not assume that the person's symptoms are due to depression.	යම් පුද්ගලයකුගේ රෝග ලක්ෂණ විශාදය නිසා ඇති වූ ඒවා යයි ප්‍රථමාධාර කරු විසින් උපකල්පනය නොකල යුතුය.	0.747253	0.913043
10	The first aider should know that many people who experience depression may also be affected by other mental health problems like anxiety or substance use problems.	විශාදයෙන් පෙලෙන බොහෝ අය, කාංසාව හෝ මත්ද්‍රව්‍ය වලට ඇබ්බැහි වීමෙන් ඇතිවන ගැටළු වැනි අනෙකුත් මානසික රෝගී තත්වයන්ගෙන්ද පීඩා විඳිය හැකි බව ප්‍රථමාධාර කරු විසින් දැන සිටිය යුතුය.	0.978022	1
11	The first aider should not lie or make excuses for the person’s behaviour as this may delay them getting assistance.	ඒ සඳහා උපකාර ලබාමේ ප්‍රමාදයකට හේතුවිය හැකි නිසා, යමකුගේ හැසිරීම පිළිබදව අසත්‍යය ප්‍රකාශ කිරීම හෝ ඒ පිළිබද නිදහසට කරුණු දැක්වීම හෝ ප්‍රථමාධාර කරු විසින් නොකළ යුතුය.	0.868132	0.826087
12	If the first aider notices changes in the mood, behaviour or daily functioning of someone they know, they should approach the person about their concerns	තමා දන්නා යම් අයකුගේ මනොභාවයේ හෝ හැසිරීමේ හෝ එදිනෙදා කටයුතු කරන අකාරයේ යම් වෙනසක් නිරීක්ෂණය කළහොත් ප්‍රථමාධාර කරු එම පුද්ගලයා පිළිබඳව ඇති සැලකිලිමත් භාවයක් දක්වමින් එම පුද්ගලයා වෙත එළඹිය යුතුය.	0.989011	0.956522
	Preparing for the conversation	එම පුද්ගලයා සමග දෙබසක් ඇරඹීම සඳහා සූදානම් වීම
13	The first aider should choose a suitable time when both the first aider and the person have the time to talk.	එම පුද්ගයා හා ප්‍රථමාධාර කරු යන දෙදෙනාටම කතා කිරීමට ඉඩ ප්‍රස්තාව ඇති සුදුසු වෙලාවක් ප්‍රථමාධාර කරු විසින් තෝරාගත යුතුය.	0.978261	1
14	The first aider should choose a place to talk that is private.	පෞද්ගලිකත්වය රැකෙන පරිදි කතා කල හැකි සුදුසු ස්ථානයක් ප්‍රථමාධාර කරු විසින් තෝරාගත යුතුය.	1	0.956522
15	The first aider should choose a place to talk where both they and the person feel comfortable.	කතා කිරීම සඳහා, එම පුද්ගලයා සහ ප්‍රථමාධාර කරු යන දෙදෙනාගේම සිතට පහසුව දනවනසුළු ස්ථානයක් ප්‍රථමාධාර කරු විසින් තෝරා ගත යුතුය.	0.956522	1
16	The first aider should consider whether they are the best person to approach the person or whether somebody else might be more appropriate.	එම පුද්ගලයා වෙත එළඹීම සඳහා වඩාත්ම සුදුසු පුද්ගලයා තමා ද එසේත් නැත්නම් වෙනත් අයකු ද යන්න ප්‍රථමාධාර කරු විසින් සලකා බැලිය යුතුය.	0.89011	1
	Having a conversation	එම පුද්ගලයා සමග කතාබහක් ආරම්භ කිරීම
17	If the first aider thinks someone may be depressed, they should try to spend time with the person and gently bring up their concerns with them, e.g. mention that the person seems down today.	යම් පුද්ගලයකු තුල විශාද තත්වයක් ඇතැයි ප්‍රථමාධාර කරු සිතන්නේ නම් එම පුද්ගලයා සමග සමීපව කාලය ගතකරමින්, තමා තුල එම පුද්ගලයාගේ ස්වභාවය පිළිබඳව ඇති සැලකිලිමත් භාවය සියුම් ලෙස ගෙනහැර දැක්විය යුතුය. උදා: “ඔබ අද ටිකක් මානසික වැටිලා ඉන්න බවක් මට හිතෙනවා” වැනි යමක් පැවසීමෙන්.	0.836957	1
18	The first aider should be open to any opportunity that presents itself to talk about their concerns with the person.	එම පුද්ගලයා සමග සංවාදයකට එළඹීමට ඇති ඕනෑම අවස්ථාවකින් ප්‍රයෝජනය ගැනීම සඳහා ප්‍රථමාධාර කරු විවෘත විය යුතුය.	0.923077	1
19	The first aider should know that allowing the person to talk about how they are feeling can help them feel better, not worse	තමාට ඇතිවන හැගීම් පිළිබඳව කතා කිරීමට ඉඩ දීම තුලින් එම පුද්ගයාගේ සිතට සැනසීමක් ඇතිවන් අතර නොසැනසීමක් ඇති නොවන බව ප්‍රථමාධාර කරු දැන සිටිය යුතුය.	0.945055	1
20	If the first aider is worried about someone who may be depressed, they should:	විශාදයෙන් පෙලෙන්නේ යයි සිතිය හැකි යම් අයකු පිළිබඳව ප්‍රථමාධාර කරු හට සිතෙහි වද වීමක් දැනේනම්, ප්‍රථමාධාර කරු විසින්:
20a	Tell the person that they care and want to help	තමා එම පුද්ගලයා පිළිබඳව සැලකිලිමත් වන බවත් ඔහුට/ඇයට උපකාර කිරීමට කැමති බවත් එම පුද්ගලයාට පැවසිය යුතුය.	0.978022	1
20b	Tell the person about the specific changes that they have noticed in a supportive and sensitive manner	තමා එම පුද්ගලයා තුල නිරීක්ෂණය කල විශේෂිත වෙනස්කම් මොනවාදැයි සංවේදී හා සහයෝගාත්මක ආකාරයෙන් එම පුද්ගලයාට පැවසිය යුතුය.	0.909091	0.956522
20c	Let the person choose when to open up	තමා තුල ඇති හැගීම් ප්‍රකාශ කිරීමට සූදානම් කුමන විටකදීද යන්න තීරණය කිරීමේ අවස්ථාව එම පුද්ගලයාට ලබා දිය යුතුය.	0.94382	1
21	The first aider should ask the person if they are willing to talk to the first aider, or if they would rather speak to someone else.	එම පුද්ගලයා කථා කිරීමට වඩාත් කැමති ප්‍රථමාධාර කරු සමගද, නැතහොත් වෙනත් පුද්ගලයකු සමගද යන්න ප්‍රථමාධාර කරු විසින් එම පුද්ගලයාගෙන් ඇසිය යුතුය.	0.824176	1
22	If the person says that they are feeling sad or down, the first aider should ask them how long they have been feeling that way.	තමා මානසික වැටී ඇති බව හෝ තමාට කනස්සලු ස්වභාවයක් දැනෙන බව එම පුද්ගලයා ප්‍රකාශ කළහොත්, එසේ දන්නේනේ කොපමණ කලක සිට දැයි ප්‍රථමාධාර කරු විසින් එම පුද්ගලයාගෙන් ඇසිය යුතුය.	0.978022	1
23	The first aider should respect the person's interpretation of their signs and symptoms.	තමා තුල ඇති රෝග ලක්ෂණ හෝ රෝග සංඥා පිළිබඳව එම පුද්ගලයාගේ අර්ථකථනයට ප්‍රථමාධාර කරු ගරු කල යුතුය.	1	1
24	The first aider should be aware that the person's thoughts, feelings and beliefs represent their own reality and the first aider should be prepared to accept these without question.	එම පුද්ගලයාගේ සිතිවිලි, හැගීම් හා විශ්වාසයන් මගින් පිළිබිඹු වන්නේ ඔහු තුල ඇති ඔහුගේම යථාර්ථය බව ප්‍රථමාධාර කරු දැන සිටිය යුතු අතර, ප්‍රශ්න කිරීම් වලින් තොරව ඒවා පිළිගැනීමට ප්‍රථමාධාර කරු සූදානම්ව සිටිය යුතුය.	0.652174	1
25	The first aider should not assume that the person knows nothing about depression.	එම පුද්ගලයා විශාදය පිළිබඳව කිසිවක් නොදන්නේ යයි ප්‍රථමාධාර කරු විසින් උපකල්පනය නොකළ යුතුය.	0.802198	0.956522
26	The first aider should prepare for the full range of reactions (e.g. relief, indifference, anger) when they approach the person about their depression.	යම් පුද්ගලයකුගේ විශාදය සම්බන්ධයෙන් ඔහු වෙත එළැඹි විට එම පුද්ගලයාගෙන් ලැබෙන ඕනෑම විදියේ ප්‍රතිචාරයක් (සහනයක්, උදාසීන ස්වභාවයක්, කෝපයක්) සඳහා ප්‍රථමාධාර කරු සූදානම් විය යුතුය.	0.978261	1
27	If the person doesn’t feel comfortable talking to the first aider, they should encourage the person to discuss how they are feeling with someone else.	ප්‍රථමාධාර කරු සමග කතා කිරීමට එම පුද්ගලයාට යම් අපහසුතාවයක් දැනේ නම් තමාගේ සිතට දැනෙන හැගීම් පිළිබඳව වෙනත් පුද්ගලයකු සමග සාකච්ඡා කිරීමට ප්‍රථමාධාර කරු විසින් එම පුද්ගලයා උනන්දු කල යුතුය.	0.956522	1
	Giving the person information	එම පුද්ගලයා හට තොරතුරු ලබාදීම
28	The first aider should know sources of good quality information for the person.	එම පුද්ගලයා හට ගුණාත්මක භාවයෙන් යුතු තොරතුරු ලබාදීම සඳහා ඇති මූලාශ්‍රයන් මොනවාදැයි ප්‍රථමාධාර කරු දැන සිටිය යුතුය.	0.967391	1
29	If the first aider gives the person information about depression, they should try to ensure that the resources are accurate and appropriate to the person’s situation.	ප්‍රථමාධාර කරු විසින් එම පුද්ගලයා හට විශාදය පිලිබඳ තොරතුරු ලබා දෙන්නේනම් එම තොරතුරු ලබාගන්නා මූලාශ්‍රයන් නිරවද්‍ය හා එම පුද්ගලයා පත්ව සිටින තත්වයට ගැලපෙන ඒවා බව ප්‍රථමාධාර කරු විසින් සහතික කල යුතුය.	0.902174	1
30	Before offering information to the person, the first aider should consider the person's literacy and ability to understand the information	එම පුද්ගයා හට තොරතුරු සැපයීමට පෙර, ඔහුගේ/ඇයගේ සාක්ෂරතාවය හා එම තොරතුරු අවබෝධ කරගැනීමේ හැකියාව පිළිබඳව ප්‍රථමාධාර කරු විසින් සලකිලිල්ලට ගත යතුය.	0.978261	1
31	The first aider should not overwhelm the person with too much information or too many resources.	ප්‍රථමාධාරු කරු විසින් එම පුද්ගලයා හට තොරතුරු හෝ තොරතුරු මූලාශ්‍ර දරාගැනීමට නොහැකි තරමේ ඕනාවට වඩා විශාල ප්‍රමාණයක් ලබාදීමෙන් වැළකිය යුතුය.	0.945652	0.73913
	Section 2: How can I be supportive	3 වන කොටස : මා උපකාරශීලී වන්නේ කෙසේද ?
	Treat the person with respect and dignity	එම පුද්ගලයාගේ ආත්ම ගරුත්වය රැකෙන පරිදි ගෞරවයෙන් යුක්තව සලකන්න
32	The first aider should know that each person's situation and needs are unique.	සෑම පුද්ගලයකුගේම තමන් පත්ව සිටින තත්වය හා අවශ්‍යතාවයන් එකිනෙකාට සුවිශේෂී වූ ඒවා බව ප්‍රථමාධාර කරු දැන සිටිය යුතුය.	0.98913	0.782609
33	The first aider should respect the person's autonomy while considering the extent to which the person is able to make decisions for themselves and whether the person is at risk of harming themselves or others.	ප්‍රථමාධාර කරු විසින්, එම පුද්ගයාහට ස්වයං තීරණ ගැනීමට ඇති හැකියාව පිළිබඳව හා එම පුද්ගලයා විසින් තමාටම හෝ අන් යට හානි පැමිණවීමේ අවධානමක් ඇත්ද යන්න පිළිබඳව සැලකිලිමත් වන අතරම එම පුද්ගලයාගේ ස්වාධීනත්වයට ගරු කල යුතුය.	0.98913	0.869565
34	The first aider should keep private any discussions they have with the person unless they are concerned that the person may harm themselves or others.	එම පුද්ගලයා විසින් තමාටම හෝ අන් යට හානි කිරීමේ හැකියාවක් ඇති අවස්තාවකදී හැරුණු කොට එම පුද්ගලයා හා පැවති සාකච්ඡා වලට අදාළ තොරතුරු ප්‍රථමාධාර කරු විසින් රහසිගතව තබා ගත යුතුය.	0.956044	0.913043
35	The first aider should respect the person’s feelings, personal values and experiences as valid, even if they are different from their own, or they disagree with them.	එම පුද්ගලයාගේ හැගීම්, පෞද්ගලික සාරධර්ම/පුරුෂාර්ථ හා අත්දැකීම් තමාගේ ඒවාට වඩා වෙනස් වූ හෝ තමා ඒවා පිලි නොගන්නා අවස්ථාවන්හීදී පවා ප්‍රථමාධාර කරු ඒවාට ගරු කල යුතුය.	0.978022	1
	Do not blame the person	එම පුද්ගලයා හට වරද පටවන්නට හෝ දොස් පවරන්නට එපා
36	The first aider should know that depression is a medical illness and it is not the person's fault that they are experiencing depression.	විශාදය වනු රෝගී තත්වයක් බවත් විශාදයට පත්වීම එම පුද්ගලයාගේ වරදින් සිදු වූවක් නොවන බවත් ප්‍රථමාධාර කරු විසින් දැන සිටිය යුතුය.	0.989011	1
37	If the person judges themselves too harshly, the first aider should remind the person of their strengths.	එම පුද්ගලයා තමාව ඉතා දරුණු ලෙස ස්වයං විනිශ්චයකට ලක් කරගන්නේ නම්, ප්‍රථමාධාර කරු විසින් එම පුද්ගලයාට තමා තුල ඇති හැකියාවන් පිළිබදව සිහිපත් කර දිය යුතුය.	0.956044	0.913043
38	The first aider should acknowledge any efforts the person is making to get better.	තම තත්වය යහපත් අතට හරවා ගැනීම සඳහා එම පුද්ගලයා විසින් දරන උත්සාහයන් වේනම් ඒවා තමන් තේරුම් ගන්නා බව ප්‍රථමාධාර කරු විසින් එම පුද්ගලයාට දැන්විය යුතුයි.	0.945055	0.913043
	Expectations	අපේක්ෂාවන්
39	The first aider should accept the person as they are and have realistic expectations for them.	ප්‍රථමාධාරකරු විසින් යම් පුද්ගලයකු ඔහුගේ/ඇයගේ යථා ස්වභාවයෙන්ම පිළිගත යුතු අතර ඔවුන් වෙනුවෙන් යතාර්ථවාදී අපේක්ෂාවන් ඇතිකර ගත යුතුය.	0.880435	1
40	The first aider should know that everyday activities like cleaning the house, paying bills, or feeding the dog may seem overwhelming to the person.	ගේදොර පිරිසිදු කිරීම, බිල්පත් ගෙවීම, සුරතල් සුනඛයාට අහාර දීම වැනි එදිනෙදා කටයුතු පවා දරාගත නොහැකි තරමේ කාර්යභාරයක් සේ එම පුද්ගලයා හට පෙනී යා හැකි බව ප්‍රථමාධාර කරු දැන සිටිය යුතුය.	0.945652	1
41	The first aider should acknowledge that the person is not 'faking', 'lazy', 'weak' or 'selfish'	එම පුද්ගලයා “බොරුවට රඟනොපාන බව ” හෝ “කම්මැලි කමකින් කටයුතු නොකරන බව” හෝ “දුර්වල අයකු නොවන බව” හෝ “ආත්මාර්ථකාමී ලෙස කටයුතු නොකරන බව ” තමා දන්නා බව ප්‍රථමාධාර කරු විසින් එම පුද්ගලයාට දැන්විය යුතුය.	0.858696	1
42	The first aider should not push the person to do activities that the person feels are too much for them.	තමාට උවමනාවට වඩා වැඩි යයි සිතෙන ක්‍රියාකාරකම් වල යෙදීමට ප්‍රථමාධාර කරු විසින් ඒමේ පුද්ගලයාට බල නොකළ යුතුය.	0.923913	0.809524
43	The first aider should let the person know that they are not weak or a failure because they have depression, and that they don’t think less of them as a person.	තමාට විශාදය තිබූ පමණින් තමා දුර්වල අයකු හෝ අසාර්ථක අයකු හෝ නොවන බවත් ප්‍රථමාධාර කරු ඔහු පිළිබඳව පුද්ගලයකු ලෙස අඩු තක්සේරුවක් නොකරන බවත් එම පුද්ගලයාට දැන්විය යුතුය.	0.945055	1
	If the person says that they feel they are a weak person or a failure, the first aider should let the person know that:	තමා දුර්වල අයකු හෝ අසාර්ථක අයකු ලෙස හැගෙන බව එම පුද්ගලයා පවසන්නේ නම් ප්‍රථමාධාර කරු විසින් එම පුද්ගලයාට පහත දේ දැන්විය යුතුය.
44a	Strong and capable people can become depressed	මානසිකව ශක්තිමත් හා දක්ෂ පුද්ගලයින්ට පවා විශාදය ඇතිවිය හැකි බවත්	0.923077	1
44b	They don't think the person is weak or a failure	එම පුද්ගලයා දුර්වල අයකු හෝ අසාර්ථක අයකු ලෙස තමා නොසිතන බවත්	0.955556	1
44c	They don’t think less of them as a person	තමා ඔහු පිළිබඳව පුද්ගලයකු ලෙස අඩු තක්සේරුවක් නොකරන බවත්	0.955556	0.913043
	Offering consistent support and understanding	අඛණ්ඩව උපකාර ලබාදීම හා අවබෝධයෙන් යුතුව කටයුතු කිරීම
45	The first aider should know that a depressed person may be overwhelmed by irrational fears.	විශාදයෙන් පෙලෙන පුද්ගලයා දැරිය නොහැකි තරමේ අනියත බිය වලින් වෙලී සිටිය හැකි බව ප්‍රථමාධාර කරු දැන සිටිය යුතුය.	0.966292	1
46	The first aider should be patient, persistent and encouraging when supporting someone with depression.	විශාදයෙන් පෙලෙන අයකු හට උපකාර කිරීමේදී ප්‍රථමාධාර කරු ඉවසීමෙන්, නොවෙනස්ව හා දිරිගන්වනසුළු අකාරයෙන් කටයුතු කල යුතුය.	0.989011	1
47	The first aider should know that the person genuinely needs additional support and understanding.	විශාදයෙන් පෙලෙන පුද්ගලයා හට සත්‍ය වශයෙන්ම අමතර අවධානය හා ඔහුව අවබෝධ කරගැනීම අවශ්‍ය බව ප්‍රථමාධාර කරු දැන සිටිය යුතුය.	0.978022	1
48	The first aider should offer the person kindness and attention, even if it is not reciprocated.	එම පුද්ගලයාගෙන් තමා වෙත එය පෙරලා නොලැබුනත් ප්‍රථමාධාර කරු එම පුද්ගලයා වෙත කරුණාව හා අවධානය දැක්විය වුතුය.	0.989011	1
49	The first aider should be aware that their support is likely to be having a positive impact, even if it does not feel this way	එසේ වනවා යයි එක්වරම හැගී නොයන අවස්ථාවකදී වුවද, ප්‍රථමාධාර කරු විසින් කරනු ලබන උපකාර හේතුවෙන් එම පුද්ගලයා හට ධනාත්මක බලපෑමක් ඇතිවිය හැකි බව ප්‍රථමාධාර කරු දැන සිටිය යුතුය.	0.923913	0.956522
50	The first aider should be consistent and predictable in their interactions with the person.	එම පුද්ගලයා සමග අන්තර්ක්‍රියා කිරීමේදී ප්‍රථමාධාර කරු වරින්වර වෙනස් නොවන සුළු ස්වභාවයකින් හා ප්‍රායෝගික බවකින් යුක්ත විය යුතුය.	0.945652	1
51	The first aider should know that often just taking the time to talk to or be with the person lets them know that someone cares.	බොහෝ විට, එම පුද්ගලයා සමග කථා කිරීමට හෝ ඔහු සමග ගත කිරීම කාලය මිඩංගු කිරීම තුලින් පමණක්ම, තමා වෙනුවෙන් සැලකිල්ලක් දක්වන කෙනෙකු සිටින බව එම පුද්ගලයාට අවබෝධ විය හැකි බව ප්‍රථමාධාර කරු දැනගත යුතුය.	0.891304	0.956522
52	The first aider should be clear and consistent in what support they can and cannot offer to the person.	තමාට එම පුද්ගලයා වෙත ලබාදිය හැකි සහ ලබාදිය නොහැකි උපකාර මොනවාද යන්න පිළිබඳව ප්‍රථමාධාර කරු පැහැදිලිව සහ වරින් වර වෙනස් නොවන ලෙස ප්‍රකාශ කල යුතුය.	0.879121	0.809524
53	The first aider should not make promises they cannot keep.	ප්‍රථමාධාරකරු විසින්, තමාට ඉටුකල නොහැකි පොරොන්දු ලබා නොදිය යුතුය.	0.945652	0.619048
54	The first aider should ask the person whether what they are doing is helpful, and what else they could do to help.	තමා විසින් කරන දෑ එම පුද්ගලයාට උපකාරී වන්නේද සහ උපකාර පිණිස කල හැකි වෙනත් දේ මොනවා දැයි ප්‍රථමාධාර කරු විසින් එම පුද්ගලයාගෙන් ඇසිය යුතුය.	0.913043	1
	The first aider should consider telling the person that:	එම පුද්ගලයාට පහත සඳහන් දෑ ප්‍රකාශ කිරීම පිලිබඳව ප්‍රථමාධාරකරු සලකා බැලිය යුතුය.
55a	They are not alone in this	එම පුද්ගලයා මෙහිදී තනි වී නොමැති බව	1	1
55b	The first aider is there for the person	එම පුද්ගලයා වෙනුවෙන් ප්‍රථමාධාර කරු සිටිනා බව	0.945652	1
55c	Although the first aider may not be able to understand exactly how the person feels, they care and want to help	එම පුද්ගයාගේ හැගීම් ඒ ආකාරයෙන්ම හරියටම තේරුම් ගැනීමට තමාට නොහැකි විය හැකි නමුත් තමා එම පුද්ගලයා පිළිබඳව සැලකිල්ලක් දක්වන බව හා ඔහුට උපකාර කිරීම කැමති බව.	0.956522	0.9
55d	They are important to the first aider and their life is important	එම පුද්ගලයා හා ඔහුගේ ජීවිතය ප්‍රථමාධාරකරුට වැදගත් බව.	0.913043	1
55e	They may not believe it now, but the way they are feeling will improve	ඔබ දැනට එය විශ්වාස නොකල හැකි නමුත්, ඔබට දැනෙන හැගීම් ඉදිරියේදී හොඳ අතට හැරෙන බව.	0.869565	1
55f	With time and treatment, the person will feel better	ප්‍රතිකාර වලින් කාලයත් සමග එම පුද්ගලයාට සුවයක් ඇතිවන බව.	0.967391	0.947368
56	The first aider should be upfront with the person about the limitations of their role as a first aider, e.g. they are not a counsellor.	ප්‍රථමාධාරකරුවකු වශයෙන් තමාගේ කාර්යභාරයේ සීමාවන් පිළිබඳව ප්‍රථමාධාරකරු විසින් සෘජුවම එම පුද්ගලයා සමග පැවසිය යුතුය. උදා: තමා මනෝවිද්‍යා උපදේශකයකු නොවන බව.	0.684783	0.863636
57	The first aider should be honest with the person about what help they can and are willing to offer.	තමාට කළහැකි හා තමා කිරීමට කැමති කෙබඳු උපකාර දැයි යන්න පිළිබඳව ප්‍රථමාධාර කරු පුද්ගලයා සමග අංක විය යුතුය. / පුද්ගලයාට අවංකවම පැවසිය යුතුය.	0.880435	0.869565
	What doesn’t help	උපකාරී නොවන්නේ මොනවාද?
58	The first aider should know that there is no point in just telling the person to get better.	එම පුද්ගලයා හට “සනීප වන්න” යයි පමණක් පැවසීමෙන් ඵලක් නොවන බව ප්‍රථමාධාර කරු දැනගත යුතුය.	0.891304	0.727273
59	The first aider should not tell the person that they just need to stay busy or get out more	කාර්ය බහුල වන ලෙස හෝ වැඩිපුර නිවසින් පිටතට යන ලෙස හෝ ප්‍රථමාධාර කරු විසින් එම පුද්ගලයාට නිකම්ම පැවසීමෙන් වැළකිය යුතුය.	0.747253	0.695652
60	The first aider should not trivialise the person’s experiences by telling them to "put a smile on their face,” to “get their act together,” or to “lighten up”.	හිනාවෙලා ඉන්න, ඔබගේ කටයුතු කළමනාකරණය කරගන වඩාත් කාර්යක්ෂම කරන්න, සැහැල්ලුවෙන් සිතන්න වැනි දේ පැවසීමෙන් ප්‍රථමාධාර කරු විසින් එම පුද්ගලයා අත්විඳින දෙය සුළුකොට තැකීම නොකළ යුතුය.	0.868132	0.782609
61	The person should avoid saying the following:	පහත දේ කීමෙන් වැළකිය යුතුය
61a	It's all in your head	ඕක හිතින් හදාගත්ත / හිතින් මවාගත්ත දෙයක්	0.813187	0.73913
61b	I can’t do anything about your situation	ඔබ පත්වී සිටින තත්වය පිළිබඳව මට කරන්න කිසිම දෙයක් නැහැ	0.824176	0.909091
62	The first aider should not adopt an over-involved or over-protective attitude towards the person.	ප්‍රථමාධාර කරු විසින් එම පුද්ගලයා කෙරෙහි ඕනාවට වඩා මැදිහත් වන ආකාරයේ හෝ ඕනවට වඩා ආරක්ෂාව සපයන අකාරයේ ආකල්පයක් ඇතිකර නොගත යුතුය.	0.769231	0.73913
63	The first aider should not speak to the person with a patronising tone of voice and should not use overly-compassionate looks of concern.	ප්‍රථමාධාර කරු, මිත්‍රශීලී නමුත් තමාගේ ලොකුකම හඟවන සුළු ස්වරයකින් එම පුද්ගලයා ඇමතීම නොකළ යුතු අතර ඕනවට වඩා සානුකම්පිතව සැලකිලිමත් භාවය දක්වන බැල්මකින් එම පුද්ගලයා දෙස නොබැලිය යුතුය.	0.922222	0.652174
64	The first aider should not nag the person to get them to do what they normally would.	එම පුද්ගලයා සාමාන්‍යයෙන් නිරත වන කටයුතු කරවීම සඳහා ප්‍රථමාධාර කරු විසින් නිතර ඔහුට කරදර නොකළ යුතුය.	0.922222	0.590909
65	The first aider should not belittle or dismiss the person's feelings by attempting to say something positive like, "You don't seem that bad to me."	“ඔබගේ එතරම්ම නරක තත්වයක් මටනම් පෙන්නේ නැහැ” වැනි ධනාත්මක දේවල් කීමට යාමෙන් එම පුද්ගලයාගේ හැගීම් ලඝු කොට දැක්වීම හෝ නොවැදගත් යයි සලකා ඉවත දැමීම නොකළ යුතුය.	0.804348	0.727273
66	The first aider should resist the urge to try to cure the person’s depression.	එම පුද්ගලයාගේ විශාදය සුවකිරීම උත්සාහ කිරීම සඳහා ඇති පෙළඹවීම ප්‍රථමාධාර කරු විසින් මැඩගත යුතුය.	0.641304	0.956522
67	The first aider should not suggest to the person that they should use alcohol or other drugs to feel better.	සුවයක් දැනීම සඳහා මධ්‍යසාර හෝ වෙනත් මත ද්‍රව්‍ය හාවිතා කරන ලෙස ප්‍රථමාධාර කරු විසින් එම පුද්ගලයාට යෝජනා නොකළ යුතුය.	0.923077	0.826087
	F: Give the person hope for recovery	සුවවීම සඳහා එම පුද්ගලයා තුල බලාපොරොත්තු ඇති කරන්න
68	The first aider should tell the person that although their experience is very personal and painful, they are not alone.	ඔවුන් අත්විඳින දේ ඉතා පෞද්ගලික හා වේදනාකාරී වුවත්, ඔවුන් තනිවී නැති බව ප්‍රථමාධාරකරු එම පුද්ගලයාට ප්‍රකාශ කළ යුතුය.	0.98913	1
69	The first aider should know that recovery, for the most part, must be led by the person.	යථා තත්ත්වයට පත්වීමේ ක්‍රියාවලියේ බොහෝ කොටසක් තුළ පෙරමුණ ගත යුත්තේ එම පුද්ගලයා බව ප්‍රථමාධාරකරු දැනසිටිය යුතුය.	0.945652	0.956522
70	The first aider should offer hope of a more positive future in whatever form the depressed person will accept.	ප්‍රථමාධාරකරු විසින් විශාදයට පත්වූ පුද්ගලයා එකඟ වන කුමන අයුරකින් හෝ, ධනාත්මක අනාගතයක් උදෙසා බලාපොරොත්තු ඇතිකළ යුතුය.	0.826087	1
	Section 3: Communicating effectively	4 කොටස- ඵලදායී ලෙස සන්නිවේදනය
	Encourage the person to talk	A: අදහස් ප්‍රකාශ කිරීමට පුද්ගලයා දිරිමත් කරන්න
71	The first aider should ask the person if stress is a problem for them and, if it is, encourage them to find ways to reduce stress in their life.	ප්‍රථමාධාරකරු විසින් එම පුද්ගලයාගෙන් මානසික ආතතිය ඔවුන්ට ගැටළුවක් දැයි විමසා, එසේ නම්, ආතතිය අඩුකළ හැකි ක්‍රම සොයාගැනීමට දිරිමත් කළ යුතුය.	0.913043	1
72	The first aider should ask the person whether something has happened to them recently that is contributing to how they are feeling.	ප්‍රථමාධාරකරු විසින් එම පුද්ගලයාගෙන් මෑතකදී සිදුවූ කිසියම් සිදුවීමක් වත්මන් මානසික තත්ත්වයට බලපෑමක් ඇතිකරන්නේදැයි විමසිය යුතුය.	0.934783	0.869565
73	The first aider should encourage the person to talk about their thoughts, feelings, symptoms and any other problems they are experiencing.	ප්‍රථමාධාරකරු විසින් එම පුද්ගලයාට තම සිතුවිලි, හැඟීම්, රෝග ලක්ෂණ හා ඔවුන් අත්විඳින අනෙකුත් ගැටළු ප්‍රකාශ කිරීමට දිරිමත් කළ යුතුය.	0.978261	1
74	The first aider should encourage the person to talk about their thoughts, feelings, symptoms and any other problems they are experiencing, when the person is ready.	ප්‍රථමාධාරකරු විසින් එම පුද්ගලයාට තම සිතුවිලි, හැඟීම්, රෝග ලක්ෂණ හා ඔවුන් අත්විඳින අනෙකුත් ගැටළු, එම පුද්ගලයාට ඒ සඳහා සූදානම් විට ප්‍රකාශ කිරීමට දිරිමත් කළ යුතුය.	0.956522	0.913043
75	The first aider should explore with the person how their symptoms affect their daily life.	ප්‍රථමාධාරකරු විසින් එම පුද්ගලයාගේ රෝග ලක්ෂණ එදිනෙදා දිවියට බලපාන අයුරු ගවේෂණය කළ යුතුය.	0.956522	1
76	The first aider should not put pressure on the person to talk right away.	ප්‍රථමාධාරකරු විසින් එම පුද්ගලයාව එක්වරම කතාකරවීමට පීඩනයක් නොයෙදිය යුතුය.	0.98913	0.869565
77	If the person finds it difficult to discuss their thoughts and feelings openly, the first aider should suggest an activity that may make it easier for them to talk, e.g. have a cup of tea, go for a walk.	එම පුද්ගලයාට තම සිතුවිලි හා හැඟීම් විවෘතව සාකච්ඡා කිරීමට අපහසුනම්, ප්‍රථමාධාරකරු විසින් ඔවුන්ට කතාකිරීම පහසු කරවන ක්‍රියාකාරකමක් යෝජනා කළ යුතුය. උදා: තේ කෝප්පයක් පානය කිරීම, මඳක් ඇවිදීම.	0.923913	1
78	If the person finds it difficult to discuss their thoughts and feelings openly with the first aider, the first aider should let the person know about available services where they can talk to someone else, e.g. telephone counselling service.	එම පුද්ගලයාට ප්‍රථමාධාරකරු සමඟ තම සිතුවිලි හා හැඟීම් විවෘතව සාකච්ඡා කිරීමට අපහසුනම්, වෙනත් කෙනෙකු සමඟ කතා කළ හැකි සේවාවන් (උදා- දුරකථන උපදේශනය ) පිළිබඳ එම පුද්ගලයාව දැනුවත් කළ යුතුය.	0.967391	1
79	If the person does not have the energy or inclination to discuss how they are feeling, the first aider should not put pressure on them to do so.	තම මානසික තත්ත්වය පිළිබඳ සාකච්ඡා කිරීමට ජවයක් හෝ පෙළඹීමක් නොමැතිනම්, ප්‍රථමාධාරකරු විසින් එසේ කරන ලෙස පීඩනයක් ඇති නොකළ යුතුය.	0.956522	1
	B: Be a good listener	නිසිලෙස සවන්දෙන්නකු වන්න
80	The first aider should know that the key attitudes involved in non-judgmental listening are acceptance, genuineness and empathy.	පූර්ව-විනිශ්චයකින් තොරව සවන්දීමේ ප්‍රධාන ආකල්ප වන්නේ අනුමතකිරීම, නිර්ව්‍යාජ බව හා අනුවේදනය බව ප්‍රථමාධාරකරු දත යුතුය.	0.923913	1
81	It is more important for the first aider to be genuinely caring than for them to say all the 'right things'.	"නිවැරදි දේ සියල්ල කීමට" වඩා ඔවුන් කෙරෙහි නිර්ව්‍යාජව සැළකීම ප්‍රථමාධාරකරුට බව වඩා වැදගත්වේ.	0.956044	1
82	The first aider should convey genuineness to the person by using body language that matches their verbal communication, e.g. telling the person you accept and respect their feelings, while maintaining an open posture and appropriate eye contact.	තම නිර්ව්‍යාජ බව ප්‍රථමාධාරකරු විසින් වාචික සන්නිවේදනයන්ට අනුරූප අභිනයන් භාවිතා කරමින් ප්‍රකාශවීමට ඉඩ සැලසිය යුතුය. උදා- ඔබ එම පුද්ගයාගේ හැඟීම් අනුමත කරන බව හා ඒවාට ගරු කරන බව, විවෘත ඉරියව්වක් හා නිසි නෙත ගැටීමක් සමඟ ප්‍රකාශ කිරීම.	0.934783	0.913043
83	The first aider should demonstrate empathy by showing the person that they are truly heard and understood, e.g. saying, "What you are going through must be difficult."	ඔවුන් ප්‍රකාශකරන දෙයට නිසි ඇහුම්කන් දීමක් හා වටහාගැනීමක් සිදුකෙරෙන බව දක්වමින් ප්‍රථමාධාරකරු විසින් අනුවේදනය ප්‍රකාශවීමට ඉඩ සැලසිය යුතුය. උදා: "ඔබට මෙම කාලය අසීරුවෙන් ගත කරනවා විය යුතුය" යැයි ප්‍රකාශ කිරීම.	0.869565	0.826087
	The first aider should adopt an attitude of acceptance of the person by:	පුද්ගලාව පිළිගැනීමට ලක්වන ආකල්පයක් ප්‍රථමාධාරකරු විසින් මෙසේ ඇතිකරගත යුතුය
84a	Withholding any and all judgments that you have made about the person or their circumstances, e.g. if the first aider feels the person is being lazy, they should not express this.	එම පුද්ගලයා පිළිබඳ හෝ ඔවුන්ට අදාළ යමක් පිළිබඳව තුළ ඇති පූර්ව-විනිශ්චයන් ප්‍රකාශවීමට ඉඩ නොතැබීම.උදා:එම පුද්ගලයා අලස යැයි ප්‍රථමාධාරකරුට හැඟුනද, එය ප්‍රකාශ නොවීමට වගබලාගත යුතුය.	0.967391	0.967391
84b	Choosing words carefully so as to avoid causing offence, e.g. not applying any labels to the person that they may find stigmatising, such as 'mentally ill'	වැරදීමකින් තොරව වචන නිසි පරිදි තෝරා බේරා ගැනීම .උදා:ඔවුන් විසින් කොන්වීමක් ඇතිකළ හැකි ලෙස සැලකිය හැකි "මානසික රෝගියෙක්" වැනි ලේබල් කිරීම් නොකිරීම.	0.967391	0.967391
85	Set aside any negative beliefs and reactions in order to focus on the needs of the person they are helping.	තමන් විසින් උපකාර කරන පුද්ගලයාගේ අවශ්‍යතා ගැන අවදානය යොමුකළ යුතු නිසා, තමා තුළ ඇති ඍණාත්මක විශ්වාසයන් හා ප්‍රතික්‍රියාවන් බැහැරලීම.	0.836957	0.863636
86	The first aider should ask open-ended questions to give the person an opportunity to say what they want to.	ප්‍රථමාධාරකරු විසින් එම පුද්ගලයාට තමන්ට අවශ්‍ය දේ ප්‍රකාශ කිරීම සඳහා විවෘත ප්‍රශ්න විමසිය යුතුය.	0.912088	1
87	The first aider should listen carefully to the person even if what they are saying is obviously not true or is misguided.	ඔවුන් ප්‍රකාශ කරන දේ නිසැක ලෙස අසත්‍ය වුවත්, නොමග ගියලෙස හැඟෙතත්, ප්‍රථමාධාරකරු විසින් එම පුද්ගයයාට සැළකිල්ලෙන් සවන්දිය යුතුය.	0.989011	1
88	The first aider should listen to the person without expressing judgment.	තමා එළඹුණු විනිශ්චයයන් ප්‍රකාශ නොකරමින් ප්‍රථමාධාරකරු විසින් එම පුද්ගයයාට සවන්දිය යුතුය.	0.978022	1
89	The first aider should use the same terminology that the person uses when discussing their experience, except if the person uses unhelpful or stigmatising language.	අනූපකාරී හා අපකීර්තියට බඳුන් විය හැකි වචන හැරුණු කොට එම පුද්ගලයා තම අත්දැකීම් සාකච්ඡාකිරීමට භාවිතා කරන පාරිභාෂිත වචනම ප්‍රථමාධාරකරු විසින් භාවිතා කළ යුතුය.	0.722222	0.956522
90	The first aider should not use language related to a potential diagnosis when talking with the person.	ප්‍රථමාධාරකරු විසින් එම පුද්ගලයා හා කතා කිරීමේදී රෝග විනිශ්චය සඳහා අදාළ වදන් භාවිතා නොකළ යුතුය.	0.73913	0.782609
	The first aider should use the following verbal skills to show they are listening:	තමන් සවන්දෙන බව දැක්වීමට පහත වාචික කුසලතා භාවිතා කළ යුතුය.
91a	Asking questions that show that they genuinely care and want to understand what the person is saying	තම නිර්ව්‍යාජ සැළකීම හා පවසන දේ අවබෝධ කරගැනීමට තමන්ට ඇති අවශ්‍යතාව එම පුද්ගලයාට දැක්වීම සඳහා ප්‍රශ්න විමසීම.	0.913043	0.826087
91b	Checking their understanding by restating what the person has said and summarising facts and feelings	ඔවුන්ගෙ අවබෝධය පරීක්ෂාකිරීම සඳහා එම පුද්ගලයා ප්‍රකාශ කළ දේ සුදුසු පරිදි නැවත-ප්‍රකාශ කිරීම මෙන්ම කරුණු හා හැඟීම් වරින් වර සාරාංශගත කිරීම	0.923077	1
91c	Listening not only to what the person says, but how they say it, e.g. their tone of voice	එම පුද්ගලයා ප්‍රකාශ කරන දෙය පමණක් නොව, ප්‍රකාශකරන ආකාරයටද අවදානය යොමු කිරීම. උදා: ඔවුන්ගේ හඬෙහි උස්බවට	0.934783	0.909091
91d	Using minimal prompts, such as “I see” and “Mmmm” when necessary to keep the conversation with the person going	සංවාදය නොකැඩී පවත්වාගැනීම සඳහා අවම ලෙස, "ඇත්තද", "ම්ම්ම්" වැනි උත්ප්‍රේරක වදන් භාවිතය.	0.967033	1
91e	Being patient, even when the person may not be communicating well, may be repetitive or may be speaking slower and less clearly than usual	එම පුද්ගලයා නිසි ලෙස සන්නිවේදනය නොකරන විට, එකම දෙය නැවත පවසන විට, සෙමින් කතාකරනවිට, අපහැදිළි ලෙස කතා කරන විට වැනි අවස්ථාවල , ඉවසීමෙන් කටයුතු කිරීම.	0.98913	1
91f	Not being critical or expressing their frustration at the person for not being able to communicate well.	නිසි ලෙස සන්නිවේදනය නොකිරීම කෙරෙහි විවේචනාත්මක නොවීම හා තම ඒ කෙරෙහි තම නොසතුට පළ නොකිරීම.	0.978261	0.904762
91g	Avoiding giving unhelpful advice such as "Pull yourself together" or "Cheer up." If this was possible the person would do it.	"නැගී සිටින්න", " උද්යෝගීමත් වන්න" වැනි අනූපකාරී අවවාද දීමෙන් වැළකීම. එසේ කළ හැකි නම් එම පුද්ගලයාද එසේ කරනු ඇත.	0.797753	0.761905
91h	Not interrupting the person when they are speaking, especially to share their own opinions or experiences	එම පුද්ගලයා කතා කරන විට, විශේෂයෙන්ම තම මතයන් හා අත්දැකීම් හුවමාරු කරන විට, බාධා නොකරන්න.	0.967033	0.809524
91i	Avoiding confrontation, unless necessary to prevent the person from committing harmful or dangerous acts	හානිකර හෝ අවදානම් ක්‍රියාවලින් පුද්ගලයා මුදවා ගැනීමට අවශ්‍ය වූ විට හැර, මතවාදී ගැටුම් ඇතිකර නොගැනීම.	0.98913	0.863636
92	The first aider should be aware that the person themselves may hold stigmatising attitudes towards mental illness and should model acceptance	එම පුද්ගලයන් තුළම මානසික රෝගයන්, සමාජයේ කොන්වීමක් ඇතිකළ හැක යන ආකල්ප පැවතිය හැකි බැවින්, ප්‍රථමාධාරකරු ඒ පිළිබඳ දැනුවත්වී ඔවුන්ව පිළිගන්නා බව ප්‍රකාශ වීමට ඉඩ සැලසිය යුතුය.	0.888889	1
	Section 4: Difficulties the first aider may encounter	ප්‍රථමාධාරකරුට මුහුණ දීමට සිදුවිය හැකි අපහසුතා
93	The first aider should try to see any irritable or unpleasant behaviours as part of the illness and not take these personally.	නුරුස්නා හා අප්‍රසන්න හැසිරීම් රෝගය අදාළ දේ මිස තමා කෙරෙහි එල්ලවන ඒවා ලෙස ප්‍රථමාධාරකරු විසින් නොසැළකිය යුතුය	0.956522	0.913043
94	If the person’s behaviour is having a negative effect on the first aider, the first aider should recognise their own feelings and deal with these separately.	එම පුද්ගලයාගේ හැසිරීම් තමා තුළ ඍණවාදී ප්‍රතිඵලයක් ඇතිකරයි නම්, ප්‍රථමාධාරකරු විසින් තම හැඟීම් හඳුනාගෙන වෙනමම ඒවා සමග ගණුදෙනු කළ යුතුය	0.913043	0.913043
95	The first aider should not accept abuse or compromise their own mental health when helping the person.	එම පුද්ගලයාට උදවු දීමට යාමෙදී තම මානසික සුවතාව අපහරණය වීම හෝ පහළ තත්ත්වයකට පත්වීමට ප්‍රථමාධාරකරු විසින් ඉඩ නොදිය යුතුය.	0.945652	0.913043
96	The first aider should not be hostile or sarcastic when the person is struggling to respond, but rather accept these responses as the best the person has to offer at that time.	එම පුද්ගලයාට විසින් ප්‍රතිචාර දැක්වීමට අරගලයක යෙදෙන විට, ඒ දෙස සතුරු ලෙස හෝ උපහාසාත්මකව නොබලා, එම මොහොතේ ඔහුට ප්‍රතිචාර ලබා දිය හැකි හොඳම ආකාරය එය ලෙස ප්‍රථමාධාරකරු විසින් පිළිගත යුතුය.	0.98913	1
97	The first aider should know that pauses and silences are okay and that while they may feel uncomfortable, the person may need time to think or find the right words.	එම පුද්ගලයා කතා කිරීමේදී කෙටි නැවතීම් හා නිහැඬියාවල් බලාපොරොත්තු විය හැකි බවද, එම පුද්ගලය අපහසුතාවට පත්වන විට සුදුසු වචන තෝරා බේරා ගැනීමට කාලය ගනු ඇති බවද ප්‍රථමාධාරකරු විසින් දැනසිටිය යුතුය.	0.98913	1
98	If the person does not want to talk, the first aider should let them know that they are available to talk when they are ready.	එම පුද්ගලයා කතා කිරීමට අකැමති විට, ඔවුන්ට කතාකිරීමට කැමති විට තමන් ඒ සඳහා සූදානම් බව ප්‍රථමාධාරකරු විසින් දැන්විය යුතුය.	0.978261	1
99	If the person does not want to talk to the first aider, the first aider should suggest they talk to someone else.	එම පුද්ගලයා තමා හා කතා කිරීමට අකමැති විට වෙනත් කෙනෙකු සමග එම පුද්ගලයාට කතා කළ හැකි බවට ප්‍රථමාධාරකරු යෝජනා කළ යුතුය.	0.945055	1
100	The first aider should use the following non-verbal skills to reinforce their non-judgmental communication:	ප්‍රථමාධාරකරු විසින් තම පූර්ව-විනිශ්චයක් නොමැති සන්නිවේදනය තවත් ඔප් නැංවීම පිණිස පහත දැක්වෙන නොවන වාචික නොවන නිපුණතා භාවිතා කළ යුතුය
100a	Sit alongside the person and angled towards them, rather than directly opposite them	එක එල්ලේ මුහුණ ලා නොව එම පුද්ගලයාගේ පසෙකින් මඳ ආනතියක් ඇතිව හිඳ ගත යුතුය	0.891304	1
100b	Paying close attention to what the person says	එම පුද්ගලයා පවසන දේට ඕනෑකමින් අවධානය යොමු කිරීම.	1	1
100c	Maintaining comfortable eye contact by using the level of eye contact that the person seems most comfortable with	එම පුද්ගලයාට පහසුම පරිදි මට්ටමකින් නෙත් සබැඳුමක් දිගටම තබා ගැනීම.	0.956044	0.913043
100d	Being aware of the person’s body language, as this can provide clues as to how they are feeling or how comfortable they feel about talking with the first aider	එම පුද්ගලයාගේ සිතුවිලි තෙරුම් ගැනීමට හා සුවපහසු බව තේරුම් ගැනීමට උපකාරී වන වාචික නොවන සිරුරෙන් දිස්වෙන සන්නිවේදන ඉඟි පිළිබඳ දැනුවත් වීම	0.967033	0.913043
100e	Noticing how much personal space the person feels comfortable with and respecting that	එම පුද්ගලයාට අපහසුවක් නොදැනන තමා හා එම පුද්ගලයා අතර තිබිය යුතු දුර ප්‍රමාණය අවබෝධ කරගෙන ඊට අනුව පරතරයක් තබා ගැනීම	0.630435	0.913043
100f	Maintaining an open body position, e.g. not crossing arms, as this may appear defensive	විවෘත ශරීර ඉරියව්වක් තබා ගැනීම (උදා- අත් නොබැඳගෙන, එසේ තබාගතහොත් ආරක්ෂාව පිළිබඳ සැලකිලිමත් වනවා ලෙස පෙනිය හැක.)	0.912088	0.826087
100g	Avoiding distracting gestures (e.g. fidgeting with a pen, glancing at other things or tapping your feet or fingers), as these could be interpreted as a lack of interest	අවධානය බිඳලන ඉරියව් (උදා- පෑනක් වැනීම, වෙනත් දේ දෙස බලා සිටීම, කකුලෙන් හෝ අතින් තට්ටු කිරීම ) වලින් වැළකිය යුතුය. එසේ කළහොත් නිසි අවධානයක් නොදමන ලෙස පෙනෙනු ඇත.	0.955556	0.826087
101	The first aider should know that helping someone who is depressed may evoke an unexpected emotional response in the first aider	විශාදයට ලක්වූ අයෙකුට උපකාරී කරන්නට යන විට ප්‍රථමාධාරකරු තුළ තමා නොසිතූ පරිදි චිත්ත වේගී ප්‍රතිචාරයක් ඇතිවිය හැක.	0.766667	0.857143
102	If the person becomes angry during the conversation, the first aider should:	සාකච්ඡා තුළ එම පුද්ගලයා කිපුණහොත්, ප්‍රථමාධාරකරු විසින්
102a	Stay calm	සන්සුන්ව කටයුතු කළ යුතුය	0.989011	1
102b	Acknowledge the anger	කෝපවූ බව තමන්ට තේරුණු බව දැක්විය යුතුය	0.863636	0.857143
102c	Not make assumptions about the cause of their anger	එම කෝපයට හේතුව නිගමනය කිරීමට නොයා යුතුය.	0.795455	0.75
103	If the first aider is feeling upset or worn out after helping the person they should:	එම පුද්ගලයාට උපකාර කළපසු ප්‍රථමාධාරකරුට යම් නොසන්සුන් බවක් හෝ මහන්සි බවක් දැනුණහොත්,
103a	Find someone to talk to about their feelings without sharing the personal details of the person they were helping	තම සිතුවිලි පිලිබඳ වෙනත් කෙනෙකු සමඟ කතා කරන්න. නමුත් එම පුද්ගලයාගේ පෞද්ගලික කරුණු ප්‍රකාශ නොකරන්න.	0.956044	0.913043
103b	Use evidence-based self-care strategies	සාක්ෂ්‍ය මත පදනම්වූ ස්වයං උපකාරී ක්‍රමවේද භාවිතා කරන්න	0.921348	0.826087
104	If cultural differences are interfering with the first aider's ability to help the person, they should talk to a mental health service that specialises in working with people from different cultural backgrounds.	සංස්කෘතික වෙනස්කම් එම පුද්ගලයාට උපකාරී කිරීමේ ප්‍රථමාධාරකරුගේ හැකියාවට බාධා වේ නම් එනැමි විව්ධ සංස්කෘතීන් වල පුද්ගලයන් සම්ඟ කටයුතු කිරීම විශේෂඥතාව ඇති මානසික සෞඛ්‍ය සේවාවක් ඇමතිය යුතුය.	0.901099	0.913043
	Section 5 Cultural considerations
105	If assisting someone from a cultural background that is different from the first aider's, the first aider should be willing to adjust their verbal and non-verbal behaviours, e.g. the person may be comfortable with a different level of eye contact, or may be used to more personal space.	ප්‍රථමාධාරකරුගේ සංස්කෘතිය පසුබිමට වඩා වෙනස් පසුබිමක පුද් ගලයකුට උපකාර කිරීමෙදී, තම වාචික හා වාචික නොවන සන්නිවේදන අංග ඊට අනුරූපව සකස් කරගත යුතුය. උදා- එම පුද්ගලයාට වෙනත් ඇස් මට්ටමකදී පහසුවක් දැනෙනු ඇත, තමා හා අනුකුත් පුද්ගලයා අතර වැඩි පරතරයකට කැමති වීම.	0.879121	1
106	If cultural differences are interfering with the first aider's ability to help the person, they should: Discuss with the person what is culturally appropriate and realistic for them.	සංස්කෘතික වෙනස්කම් එම පුද්ගලයාට උපකාරී කිරීමේ ප්‍රථමාධාරකරුගේ හැකියාවට බාධා වේ නම්, එම පුද්ගලයාගේ සංස්කෘතියට අනුව ගැලපෙන හා තාත්ත්වික දේ එම පුද්ගලයා සමඟ සාකච්ඡා කළ යුතුය.	0.945055	1
107	The first aider should be aware that the person may have special requirements with regards to seeking help for mental health problems due to their cultural background or religious beliefs.	මානසික සෞඛ්‍ය ගැටළු වලට උපකාර ලබාගැනීමේදී එම පුද්ගලයාට තම සංස්කෘතික හෝ ආගමික පසුබිමට අනුරූපව විශේෂ අවශ්‍යතා තිබිය හැකි බව ප්‍රථමාධාරකරු විසින් දැන සිටිය යුතුය.	0.966667	1
	Section 6: Help-seeking	6 කොටස- උපකාර ලබාගැනීම
	When to encourage help-seeking	උපකාර දිරිමත් කළ යුත්තේ
108	The first aider should not assume the person's depression will just go away.	එම පුද්ගලයාගේ විශාදය ඉබේම පහව යනු ඇතැයි ප්‍රථමාධාරකරු විසින් නොසිතිය යුතුය.	0.977778	0.954545
109	The first aider should know that treating depression early is important to getting the best outcomes	විශාදයට මුලදීම ප්‍රතිකාර කිරීම හොඳම ප්‍රතිඵල ලබාගැනීම සඳහා වැදගත් බව ප්‍රථමාධාරකරු විසින් දැනගත යුතුය.	1	1
110	The first aider should be able to recognise when to encourage the person to seek professional help.	එම පුද්ගලයාව විශේෂඥ සහාය ලබාගැනීම සඳහා දිරිමත් කළයුතු අවස්ථා හඳුනා ගැනීමට ප්‍රථමාධාරකරු විසින් දැන සිටිය යුතුය	1	1
111	The first aider should ask the person whether they think they would benefit from professional help.	විශේෂඥ සහාය ලබාගැනීමෙන් තමාට යහපතක් වේයැයි ඔවුන් සිතන්නේදැයි ප්‍රථමාධාරකරු විසින් එම පුද්ගලයාගෙන් ඇසිය යුතුය	0.677778	1
112	The first aider should discuss the options that the person has for seeking help and should encourage them to use these options.	උපකාර ලබාගැනීම සඳහා එම පුද්ගලයාට ඇති ක්‍රමයන් මොනවාදැයි ප්‍රථමාධාරකරු විසින් සාකච්ඡා කර එම ක්‍රමයන් භාවිතා කිරීම සඳහා දිරිමත් කළ යුතුය.	0.945055	1
113	If the person does not know where to get help, the first aider should offer to help them seek assistance.	උපකාර ලබාගත හැකි ස්ථාන එම පුද්ගලයා නොදනී නම්, උපකාර සොයාගැනීම සඳහා ප්‍රථමාධාරකරු විසින් සහය විය යුතුය.	0.98913	1
114	The first aider should know about what services are available in their local area.	තම ප්‍රදේශයේ පවතින සේවාවන් මොනවාදැයි ප්‍රථමාධාරකරු විසින් දැන සිටිය යුතුය.	0.98913	1
115	The first aider should know about the local pathways to professional help, e.g. referral from a family doctor in order to see a specialist.	විශේෂඥ සහය ලබාගැනීමේ ක්‍රියාපටිපාටිය ප්‍රථමාධාරකරු විසින් දැනසිටිය යුතුය.උදා- සාමාන්‍ය වෛද්‍යවරයකු හරහා විශේෂඥයකු වෙත යොමුකිරීමක් ලබාගැනීම.	0.98913	1
116	The first aider should have some general knowledge about the types of treatment that can be helpful for depression.	විශාදය සුවකිරීම සඳහා උපකාරී වන ප්‍රතිකාර ක්‍රම පිළිබඳ සරල දැනුමක් ප්‍රථමාධාරකරුට තිබිය යුතුය.	0.923913	1
	How to assist the person with help-seeking	උපකාර ලබාගැනීමට බලාපොරොත්තුවන පුද්ගලයාට සහය වියයුතු අයුරු
117	The first aider should talk about professional help seeking in a way that normalises it, e.g. talk about it as a natural action to take, explain that mental health problems are common and treatable.	සාමාන්‍යයෙන් සිදුවන දෙයක් බව ඇඟවෙන පරිදි ප්‍රථමාධාරකරු විසින් කතාබහ කළ යුතුය. උදා- එසේ කිරීම ස්වභාවිකව කළ හැකි දෙයක් බව, මානසික සෞඛ්‍ය ගැටළු සුලභ බව හා සුව කළ හැකි බව පැවසීම	0.956522	1
118	The first aider should talk with the person about:	ප්‍රථමාධාරකරු විසින් පහත දේ පිළිබඳ එම පුද්ගලයා සමඟ සාකච්ඡා කළ යුතුය.
118a	The benefits of seeking professional help	විශේෂඥ සහාය ලබාගැනීමේ වාසි	0.956044	1
118b	Locally available sources of help	ප්‍රාදේශීය වශයෙන් උපකාර ලභාගතහැකි මූලාශ්‍ර	0.966667	1
119	The first aider should avoid labelling the person’s behaviours or feelings as symptoms of depression when talking to them about seeking help.	ප්‍රථමාධාරකරු විසින් එම පුද්ගලයා ගේ සමඟ කතාබහ කිරීමේදී එම පුද්ගලයා හැසිරීම් හෝ සිතුවිලි, විශාදයේ රෝග ලක්ෂණ ලෙස ලේබල් ගත නොකළ යුතුය.	0.897727	0.826087
120	The first aider should encourage the person to make a list of questions they have to discuss with the health professional at their first appointment.	සෞඛ්‍ය විශේෂඥයා හමුවීමේදී සාකච්ඡා කළයුතු ප්‍රශ්නවල ලැයිස්තුවක් සාදාගන්නා ලෙස ප්‍රථමාධාරකරු විසින් එම පුද්ගලයාව දිරිමත් කළ යුතුය	0.582418	0.909091
121	If the first aider accompanies the person to the appointment, they must not take over completely, because a person with depression needs to make their own decisions as much as possible.	හමුවීමේදී ප්‍රථමාධාරකරුද සහභාගිවන්නේ නම්, එය සම්පූර්ණයෙන්ම එය හැසිරවීම නොකළයුත්තේ (සෞඛ්‍ය විශේෂඥයාට ප්‍රතිචාර දැක්වීම ) , විශාදයට පත්වූ පුද්ගලයා තමා විසින් තීරණ ගැනීම කළයුතු බැවිනි.	0.850575	0.913043
122	The first aider should know that depression is often not recognised by health professionals and that it may take some time to get a diagnosis. If this is the case, the first aider should encourage the person not to give up.	බොහෝවිට සෞඛ්‍ය විශේෂඥයන් විශාදය රෝග-නිර්ණය කිරීමට හඳුනා නොගැනීම හෝ ඒ සඳහා කල් ගත්වීම සිදුවිය හැක. එවන් අවස්ථාවලදී තම උත්සාහයන් අතහැර නොදමන ලෙස එම පුද්ගලයාව ප්‍රථමාධාරකරු විසින් දිරිමත් කළ යුතුය	0.868132	1
	Self-help strategies	ස්වයං උපකාරී ක්‍රමවේද
123	The first aider needs to know that the person's ability and desire to use self-help strategies will depend on their interest and the severity of their depression	ස්වයං උපකාරී ක්‍රමවේද භාවිතා කිරීමට ඇති හැකියාව හා කැමත්ත, එම පුද්ගලයාගේ රුචිකත්වය හා විශාදයේ තීව්‍රතාව මත රඳාපවතින බව ප්‍රථමාධාරකරු විසින් දත යුතුය	0.967033	1
124	Before suggesting self-help strategies, the first aider should ask the person what they are currently doing or what they have done in the past that they found helpful.	ස්වයං උපකාරී ක්‍රමවේද යෝජනා කිරීමට පෙර, එම පුද්ගලයාට උපකාරී වූ දැනට කරන දෑ හෝ කලින් සිදුකළ දෑ විමසිය යුතුය.	0.956044	1
125	The first aider should not be too forceful when trying to encourage the person to use evidence-based self-help strategies	පුද්ගලයාට සාක්ෂ්‍ය මත පදනම්වූ ස්වයං උපකාර සේවා ලබාගැනීමට දිරිමත් කිරීමේදී එසේ කරන ලෙස දැඩි පීඩනයක් ප්‍රථමාධාරකරු විසින් එල්ල නොකළ යුතුය.	0.967033	0.869565
126	The first aider should discourage the person from using alcohol or other drugs to feel better.	එම පුද්ගලයා විසින් තාවකාලික සුවයක් සඳහා මධ්‍යසාර හෝ වෙනත් මත්ද්‍රව්‍යක් භාවිතා කිරීම ප්‍රථමාධාරකරු විසින් අධෛර්යවත් කළ යුතුය.	0.89011	0.956522
127	The first aider should encourage the person to use self-help strategies that have helped the person in the past.	එම පුද්ගලයාට මීට පෙර උපකාරී වූ ස්වයං උපකාරී ක්‍රමවේද භාවිතා කිරීම ප්‍රථමාධාරකරු විසින් දිරිමත් කළ යුතුය.	0.901099	1
128	If the person is interested in self-help strategies, the first aider should:	ස්වයං උපකාරී ක්‍රමවේද භාවිතා කිරීමට එම පුද්ගලයා කැමතිනම්, ප්‍රථමාධාරකරු විසින්:
128a	Encourage them to consult reputable sources about what is most likely to be helpful, e.g. health department sponsored website	උපකාරීවීමට බොහෝ ඉඩකඩ ඇති සාවද්‍ය-නොවන මූලාශ්‍ර පරිශීලනයට ඔවුන්ව දිරිමත් කළ යුතුය. උදා- සෞඛ්‍ය දෙපාර්තුමෙන්තුවේ අනුග්‍රහය ලබන අන්තර්ජාල-වෙබ්සයිට	0.857143	1
128b	Discuss with them a range of self-help strategies that might be helpful	උපකාරීවීමට බොහෝ ඉඩකඩ ඇති විවිධ ස්වයං උපකාරී ක්‍රමවේද පිළිබඳ ඔවුන් සමඟ සාකච්ඡා කළ යුතුය.	0.923077	1
128c	Encourage the person to use appropriate strategies	සුදුසු ක්‍රමවේද භාවිතයට ඔවුන්ව දිරිමත් කළ යුතුය.	0.956044	1
	Section 7: What to do if the person doesn't want help	7 කොටස- උපකාර ලබාගැනීමට එම පුද්ගලයා අකමැතිනම් කළ යුතුදේ
129	The first aider should know the barriers to seeking treatment for depression, e.g. the person feels like no one can really help.	විශාදය සඳහා ප්‍රතිකාර ලබාගැනීමට තිබිය හැකි ගැටළු පිළිබඳ ප්‍රථමාධාරකරු විසින් දැන සිටිය යුතුය. උදා- කිසිවකුට තමාට උදවු කළ නොහැකි යයි එම පුද්ගලයා සිතීම.	0.989011	0.863636
130	If the person refuses to seek or accept professional help, the first aider should not use deception, coercion or threats to ensure professional help is received	විශේෂඥ සහාය ලබාගැනීමට එම පුද්ගලයා අකමැති වේ නම්, ප්‍රථමාධාරකරු විසින්, ඒ සඳහා, රැවටීම්, බලහත්කාරකම් හෝ තර්ජනයන් නොකළ යුතුය.	0.912088	0.782609
131	The first aider should find out if there are specific reasons why the person does not want to seek professional help (e.g. concerns about finances, not having a doctor they like, or being worried they will be sent to hospital), as sometimes such reasons are based on mistaken beliefs, or can be overcome with help.	විශේෂඥ සහාය ලබාගැනීමට එම පුද්ගලයා අකමැති වීමට බලපාන විශේෂ හේතු ඇත්දැයි ( මුදල් පිළිබඳ කනස්සල්ලක්, ප්‍රියකරන වෛද්‍යවරවකු නොමැති වීම, රෝහලට යොමුකෙරේ යැයි ඇති කනස්සල්ල වැනි ) සොයා ගත යුත්තේ, සමහර අවස්ථාවල එම හේතු වරදවා වටහාගැනීම් නිසා ඇතිවූ ඒවා වියහැකි වීම හෝ ඒවා පහසුවෙන්ම වෙනස් කළහැකි ඒවා නිසාය.	0.934066	1
132	The first aider should let the person know that if they change their mind in the future about seeking help, they can contact the first aider.	උපකාර ලබාගැනීම පිළිබඳව ඉදිරියේදී ඔවුන්ගේ මතය වෙනස්වුවහොත් තමන්ට දන්වන ලෙස ප්‍රථමාධාරකරු විසින් පැවසිය යුතුය.	0.967033	1
133	The first aider should know that if they try to force or pressure the person into seeking help it could turn the person off seeking help altogether.	උපකාර ලබාගැනීමට එම පුද්ගලයා යොමු කිරීමට දැඩි වෙහෙසක් හෝ පීඩනයක් යෙදුවහොත්, ඇතැම් විට එම ක්‍රියාවෙන් එම පුද්ගලයා මුළුමනින්ම වැළකී සිටිය හැකි බව ප්‍රථමාධාරකරු විසින් දැනසිටිය යුතුය.	0.956044	1
134	The first aider should not push the person into seeking professional help before they are ready, unless there is a specific risk of harm to self or others.	තමන්ට හෝ අන්‍යයන්ට විශේෂ අවදානමක් නොමැතිනම් උපකාර ලබාගැනීමට ඔවුන් සූදානම් වීමට පෙර ඒ සඳහා දැඩිව යොමුකිරීමක් නොකළ යුතුය.	0.696629	0.869565
135	If, in spite of the first aider’s efforts, the person is still unwilling to seek or accept help, the first aider must respect their wishes, unless there is a risk of harm to the person or someone else.	තමන්ට හෝ අන්‍යයන්ට විශේෂ අවදානමක් නොමැතිනම් ප්‍රථමාධාර කරුගේ ප්‍රයත්නයන්ගෙන් පසුවද එම පුද්ගයලා, උපකාර ලබාගැනීමට අකමැතිනම්, ඔවුන්ගේ කැමත්තට ඉඩ දිය යුතුය.	0.52809	0.956522
	Section 8: Concerns for safety	8 කොටස- ආරක්ෂාකාරීබව පිළිබඳ සැළකිලිමත් වීම
136	The first aider should respect the person’s right not to seek help unless the first aider believes that the person is at risk of harming themselves or others.	ඔවුන්ට හෝ අන්‍යයන්ට විශේෂ අවදානමක් නොමැතිනම්, උපකාර නොගැනීමට, එම පුද්ගලයා සතු අයිතියට ඔවුන්ගේ කැමත්තට ප්‍රථමාධාරකරු විසින් ගරුකළ යුතුය.	0.707865	0.863636
137	The first aider should be aware of the Mental Health First Aid Guidelines for how to assist someone with suicidal thoughts or behaviours.	සියදිවි නසා ගැනීමේ සිතුවිලි හෝ හැසිරීම් ඇති පුද්ගලයකුට සහය වියයුතු අයුරු දැක්වෙන මානසික සෞඛ්‍ය ප්‍රථමාධාර මාර්ගෝපදේශනයන් පිළිබඳ ප්‍රථමාධාරකරු විසින් දැනසිටිය යුතුය.	0.966292	1
138	The first aider should seek immediate professional help if the person is experiencing hallucinations or delusions.	එම පුද්ගලයා සැබවින් නොමැති රූප පෙනීම්, ශබ්ද ඇසීම් වැනි දේ අත්දකියි නම් හෝ අතාත්ත්වික මතයන් දරයි නම් ප්‍රථමාධාරකරු විසින් ඉක්මණින් විශේෂඥ සහාය ලබාගත යුතුය.	1	1
139	If the person is at risk of harming themselves or others, the first aider should:	එම පුද්ගලයාගෙන් ඔවුන්ට හෝ අන්‍යයන්ට හානියක් වීමේ අවදානමක් ඇත්නම්, ප්‍රථමාධාරකරු විසින්
139a	Involve the person in decisions about who else should be told about the risk of harm	හානියක් වීමේ අවදානම පිළිබඳ තවත් දැනුවත් කළයුතු අය තීරණය කිරීමේදී, එම පුද්ගලයාවද සම්බන්ධකර ගන්න.	0.847826	0.956522
139b	Consider the safety of themselves and others, and take any necessary protective action, e.g. contact the police or mental health crisis team	තමාගේ හා අන්‍යයන්ගේ ආරක්ෂාව පිළිබඳ සැළකිලිමත් වී ඒ සඳහා සුදුසු පියවර ගන්න. (උදා- පොලීසිය හෝ මානසික සෞඛ්‍ය-හදිස්සි අවස්ථා කණ්ඩායම )	0.98913	0.913043
139c	Ask the person to take steps to get help, e.g. see a family doctor	උපකාර ලබාගැනීමට අවශ්‍ය පියවර ගන්නා ලෙස එම පුද්ගලයාට දන්වන්න (උදා- සාමාන්‍ය වෛද්‍යවරයකු මුණගැසීම )	0.891304	1
	Legend
	Items that were excluded after round 1
	Items that were re-rated in round 2.

## Sheet: Round 2
	Statment		Professionals	Consumers
1	The first aider should learn more about depression by; Seeking advice from people who have experienced and recovered from depression	විශාදය සැදී සුව වූ අයගෙන් උපදෙස් ලබා ගැනීමෙන්	0.541667	0.333333
2	The first aider should not assume that any signs or symptoms they have noticed means that the person is experiencing depression.	යම් කෙනෙකු තුල විශාදයේ රෝග ලක්ෂණ හෝ රෝග සංඥා නිරීක්ෂණය කළහොත් එමගින් අදහස් වන්නේ එම පුද්ගලයා විශාදයෙන් පෙලෙන බව යයි ප්‍රථමාධාර කරු විසින් උපකල්පනය නොකල යුතුය.	0.777778	0.666667
3	The first aider should not assume that the person's symptoms are due to depression	යම් පුද්ගලයකුගේ රෝග ලක්ෂණ විශාදය නිසා ඇති වූ ඒවා යයි ප්‍රථමාධාර කරු විසින් උපකල්පනය නොකල යුතුය.	0.819444	0.666667
4	The first aider should not overwhelm the person with too much information or too many resources	ප්‍රථමාධාරු කරු විසින් එම පුද්ගලයා හට තොරතුරු හෝ තොරතුරු මූලාශ්‍ර දරාගැනීමට නොහැකි තරමේ ඕනාවට වඩා විශාල ප්‍රමාණයක් ලබාදීමෙන් වැළකිය යුතුය.	0.958333	1
5	The first aider should know that each person's situation and needs are unique.	සෑම පුද්ගලයකුගේම තමන් පත්ව සිටින තත්වය හා අවශ්‍යතාවයන් එකිනෙකාට සුවිශේෂී වූ ඒවා බව ප්‍රථමාධාර කරු දැන සිටිය යුතුය.	1	1
6	The first aider should know that there is no point in just telling the person to get better	එම පුද්ගලයා හට “සනීප වන්න” යයි පමණක් පැවසීමෙන් ඵලක් නොවන බව ප්‍රථමාධාර කරු දැනගත යුතුය.	0.958	1
7	The first aider should not trivialise the person’s experiences by telling them to "put a smile on their face,” to “get their act together,” or to “lighten up”	හිනාවෙලා ඉන්න, ඔබගේ කටයුතු කළමනාකරණය කරගන වඩාත් කාර්යක්ෂම කරන්න, සැහැල්ලුවෙන් සිතන්න වැනි දේ පැවසීමෙන් ප්‍රථමාධාර කරු විසින් එම පුද්ගලයා අත්විඳින දෙය සුළුකොට තැකීම නොකළ යුතුය.	0.944444	1
8	The person should avoid saying - It's all in your head	පහත දේ කීමෙන් වැළකිය යුතුය: ඕක හිතින් හදාගත්ත / හිතින් මවාගත්ත දෙයක්	0.930556	0.777778
9	The first aider should not adopt an over-involved or over-protective attitude towards the person	ප්‍රථමාධාර කරු විසින් එම පුද්ගලයා කෙරෙහි ඕනාවට වඩා මැදිහත් වන ආකාරයේ හෝ ඕනවට වඩා ආරක්ෂාව සපයන අකාරයේ ආකල්පයක් ඇතිකර නොගත යුතුය.	0.888889	0.777778
10	The first aider should not belittle or dismiss the person's feelings by attempting to say something positive like, "You don't seem that bad to me."	“ඔබගේ එතරම්ම නරක තත්වයක් මටනම් පෙන්නේ නැහැ” වැනි ධනාත්මක දේවල් කීමට යාමෙන් එම පුද්ගලයාගේ හැගීම් ලඝු කොට දැක්වීම හෝ නොවැදගත් යයි සලකා ඉවත දැමීම නොකළ යුතුය.	0.944444	1
11	The first aider should use the same terminology that the person uses when discussing their experience, except if the person uses unhelpful or stigmatising language	අනූපකාරී හා අපකීර්තියට බඳුන් විය හැකි වචන හැරුණු කොට එම පුද්ගලයා තම අත්දැකීම් සාකච්ඡාකිරීමට භාවිතා කරන පාරිභාෂිත වචනම ප්‍රථමාධාරකරු විසින් භාවිතා කළ යුතුය.	0.708333	0.444444
12	The first aider should not use language related to a potential diagnosis when talking with the person the person	ප්‍රථමාධාරකරු විසින් එම පුද්ගලයා හා කතා කිරීමේදී රෝග විනිශ්චය සඳහා අදාළ වදන් භාවිතා නොකළ යුතුය.	0.861111	0.777778
13	The first aider should use the following verbal skills to show they are listening by avoiding giving unhelpful advice such as "Pull yourself together" or "Cheer up." If this was possible the person would do it	"නැගී සිටින්න", " උද්යෝගීමත් වන්න" වැනි අනූපකාරී අවවාද දීමෙන් වැළකීම. එසේ කළ හැකි නම් එම පුද්ගලයාද එසේ කරනු ඇත.	0.708333	0.333333
14	The first aider should know that helping someone who is depressed may evoke an unexpected emotional response in the first aider	විශාදයට ලක්වූ අයෙකුට උපකාරී කරන්නට යන විට ප්‍රථමාධාරකරු තුළ තමා නොසිතූ පරිදි චිත්ත වේගී ප්‍රතිචාරයක් ඇතිවිය හැක.	0.75	0.666667
15	If the person becomes angry during the conversation, the first aider should not make assumptions about the cause of their anger	සාකච්ඡා තුළ එම පුද්ගලයා කිපුණහොත්, ප්‍රථමාධාරකරු විසින් එම කෝපයට හේතුව නිගමනය කිරීමට නොයා යුතුය.	0.819444	0.777778
16	If the person refuses to seek or accept professional help, the first aider should not use deception, coercion or threats to ensure professional help is received	විශේෂඥ සහාය ලබාගැනීමට එම පුද්ගලයා අකමැති වේ නම්, ප්‍රථමාධාරකරු විසින්, ඒ සඳහා, රැවටීම්, බලහත්කාරකම් හෝ තර්ජනයන් නොකළ යුතුය.	0.901408	1
17	The first aider should respect the person’s right not to seek help unless the first aider believes that the person is at risk of harming themselves or others	ඔවුන්ට හෝ අන්‍යයන්ට විශේෂ අවදානමක් නොමැතිනම්, උපකාර නොගැනීමට, එම පුද්ගලයා සතු අයිතියට ඔවුන්ගේ කැමත්තට ප්‍රථමාධාරකරු විසින් ගරුකළ යුතුය.	0.847222	0.555556
New items
Q 18	If the first aider is not a family member, they should ask family members of the person about their symptoms	ප්‍රථමාධාරකරු පවුලේ සාමාජිකයෙකු නෙවන්නේ නම්, පවුලේ සාමාජිකයන් වෙතින් පුද්ගලයාගේ රෝග ලක්ෂණ පිළිබඳ විමසිය යුතුය.	0.972222	0.888889
Q 19	If the first aider thinks someone may be depressed, they should try to start the conversation by talking about neutral topics, e.g. day-to-day life issues or topics of common	යම් පුද්ගලයකු විශාදය තත්වයට පත්ව ඇතැයි ප්‍රථමාධාරකරු සිතන්නේ නම්, සුපුරුදු දෛනික කටයුත්තක් හෝ යම් පොදු මාතෘකාවක් වැනි මධ්‍යස්ථ මාතෘකාවකින් එම පුද්ගලයා සමඟ කථ බහ ඇරඹිය යුතුය.	0.958333	0.888889
Q 20	The first aider should ask the person whether they would like to talk about their mood or feelings	තමන්ට දැනෙන ආකාරය හා තමන්ගේ සිතුවිලි පිළිබඳ කථා කිරීමට තමන් කැමති දැයි ප්‍රථමාධාරකරු විසින් පුද්ගලයාගෙන් විමසිය යුතුය.	0.972222	1
Q 21	The first aider should tell the person that they will keep any conversation confidential	සියලු කථාබහ වල රහසිගත බව සුරකින බව ප්‍රථමාධාරකරු විසින් පුද්ගලයාට පැවසිය යුතුය.	0.986111	1
Q 22	The first aider should let the person know that, if they don't want to talk, they are happy to do this at another time	තමන්ට මේ අවස්ථාවේදී කථා කිරීමට අවශ්‍ය නැති නම් වෙනත් වේලාවකදී එය සිදුකළ හැකි බව ප්‍රථමාධාරකරු විසින් පුද්ගලයා දැනුවත් කළ යුතුය.	0.944444	0.888889
Q 23	The first aider should try to highlight the person's positive qualities during the conversation	කථාබහ තුළදී පුද්ගලයා සතු ධනාත්මක ලක්ෂණ උලුප්පා පෙන්වීමට ප්‍රථමාධාරකරු උත්සහ ගත යුතුය.	0.902778	0.666667
Q 24	The first aider should tell the person that people can recover from depression with treatment	ප්‍රථිකාර මඟින් විශාද තත්වයෙන් සුවය ලැබිය හැකි බව ප්‍රථමාධාරකරු විසින් පුද්ගලයාට පැවසිය යුතුය.	0.958333	0.888889
Q 25	The first aider should tell the person that they have a valuable role in society	තමන්ට සමාජය තුළ වැදගත් භූමිකාවක් ඇති බව ප්‍රථමාධාරකරු විසින් පුද්ගලයාට පැවසිය යුතුය.	0.930556	0.777778
Q 26	The first aider should not ask if the person has had a diagnosis of mental illness	තමන්ට මීට පෙර මානසික රෝගයක් තිබුණේ දැයි ප්‍රථමාධාරකරු විසින් පුද්ගලයාගෙන් නොඇසිය යුතුය.	0.619718	0.333333
Q 27	The first aider should have an understanding of the culture-specific manifestations of depression	එම සංස්කෘතියට අදාල විශාද තත්වයේ රෝග ලක්ෂණ පැවතිය හැකි බවට ප්‍රථමාධාරකරු තුළ අවබෝධයක් තිබිය යුතුය.	0.943662	0.777778
Q 28	The first aider should learn about effective self help for depression	විශාදය සඳහා ඇති ස්වයං උපකාර ක්‍රම පිළිබඳ ප්‍රථමාධාරකරු උගත යුතුය.	0.985915	1
Q 29	If the person is at risk of harming themselves or other and does not want to seek help, the first aider should force them to do this	පුද්ගලයා විසින් තමන්ට හෝ අන් අයට හානී පමුණුවාලීමේ අවදානමක් පවතින විට සහ ඔහුට උපකාර ලබා ගැනීමට අවශ්‍ය නැති විට, උපකාර ලබා ගැනීම සඳහා යොමු වීමට ප්‍රථමාධාරකරු බල කළ යුතුය.	0.84507	0.666667
	Legend
	New items proposed by panelists
	Items excluded after round 2
